# Supplementary material for: Causal relationship between the gut microbiome and basal cell carcinoma, melanoma skin cancer, ease of skin tanning: evidence from three two-sample mendelian randomisation studies
Source: Front Immunol. 2024 Jan 18;15:1279680. doi: 10.3389/fimmu.2024.1279680 (PMC10830803; doi:10.3389/fimmu.2024.1279680)
Supplement: Supplementary file 1 [file DataSheet_1.csv]

	SNP	effect_allele.exposure	other_allele.exposure	effect_allele.outcome	other_allele.outcome	beta.exposure	beta.outcome	eaf.exposure	eaf.outcome	remove	palindromic	ambiguous	id.outcome	chr	pos	se.outcome	samplesize.outcome	pval.outcome	outcome	originalname.outcome	outcome.deprecated	mr_keep.outcome	data_source.outcome	proxy.outcome	target_snp.outcome	proxy_snp.outcome	target_a1.outcome	target_a2.outcome	proxy_a1.outcome	proxy_a2.outcome	chr.exposure	pos.exposure	se.exposure	pval.exposure	samplesize.exposure	id.exposure	exposure	mr_keep.exposure	pval_origin.exposure	data_source.exposure	action	mr_keep
1	rs10074000	T	C	T	C	-0.102648	0.0243092	NA	0.403114	FALSE	FALSE	FALSE	ebi-a-GCST90013410	5	113126539	0.0111523	392871	0.0290001	Basal cell carcinoma || id:ebi-a-GCST90013410	Basal cell carcinoma	Basal cell carcinoma || ||	TRUE	igd	NA	NA	NA	NA	NA	NA	NA	5	113126539	0.0227508	6.99939e-06	14306	ebi-a-GCST90016979	|| id:ebi-a-GCST90016979	TRUE	reported	igd	3	TRUE
2	rs10506058	A	G	A	G	0.0997048	-0.0204922	NA	0.405935	FALSE	FALSE	FALSE	ebi-a-GCST90013410	12	30268485	0.0110993	392871	0.0649995	Basal cell carcinoma || id:ebi-a-GCST90013410	Basal cell carcinoma	Basal cell carcinoma || ||	TRUE	igd	NA	NA	NA	NA	NA	NA	NA	12	30268485	0.0221926	8.92442e-06	14306	ebi-a-GCST90016979	|| id:ebi-a-GCST90016979	TRUE	reported	igd	3	TRUE
3	rs1948423	T	A	T	A	-0.108859	-0.00453812	NA	0.301484	FALSE	TRUE	TRUE	ebi-a-GCST90013410	3	103025517	0.0121451	392871	0.709999	Basal cell carcinoma || id:ebi-a-GCST90013410	Basal cell carcinoma	Basal cell carcinoma || ||	TRUE	igd	NA	NA	NA	NA	NA	NA	NA	3	103025517	0.023425	3.49406e-06	14306	ebi-a-GCST90016979	|| id:ebi-a-GCST90016979	TRUE	reported	igd	3	FALSE
4	rs40656	C	T	C	T	0.142664	-0.00442132	NA	0.160722	FALSE	FALSE	FALSE	ebi-a-GCST90013410	5	9368158	0.0150033	392871	0.77	Basal cell carcinoma || id:ebi-a-GCST90013410	Basal cell carcinoma	Basal cell carcinoma || ||	TRUE	igd	NA	NA	NA	NA	NA	NA	NA	5	9368158	0.0311021	8.61529e-06	14306	ebi-a-GCST90016979	|| id:ebi-a-GCST90016979	TRUE	reported	igd	3	TRUE
5	rs4869133	G	A	G	A	-0.180591	0.00730363	NA	0.0813702	FALSE	FALSE	FALSE	ebi-a-GCST90013410	5	95717619	0.0197897	392871	0.709999	Basal cell carcinoma || id:ebi-a-GCST90013410	Basal cell carcinoma	Basal cell carcinoma || ||	TRUE	igd	NA	NA	NA	NA	NA	NA	NA	5	95717619	0.0409505	7.24453e-06	14306	ebi-a-GCST90016979	|| id:ebi-a-GCST90016979	TRUE	reported	igd	3	TRUE
6	rs61267978	T	C	T	C	0.14708	0.00267222	NA	0.1314	FALSE	FALSE	FALSE	ebi-a-GCST90013410	18	6348227	0.0160888	392871	0.87	Basal cell carcinoma || id:ebi-a-GCST90013410	Basal cell carcinoma	Basal cell carcinoma || ||	TRUE	igd	NA	NA	NA	NA	NA	NA	NA	18	6348227	0.0320875	5.58509e-06	14306	ebi-a-GCST90016979	|| id:ebi-a-GCST90016979	TRUE	reported	igd	3	TRUE
7	rs6890185	C	T	C	T	-0.113424	0.00905542	NA	0.671283	FALSE	FALSE	FALSE	ebi-a-GCST90013410	5	71186626	0.0115928	392871	0.43	Basal cell carcinoma || id:ebi-a-GCST90013410	Basal cell carcinoma	Basal cell carcinoma || ||	TRUE	igd	NA	NA	NA	NA	NA	NA	NA	5	71186626	0.0233137	1.12243e-06	14306	ebi-a-GCST90016979	|| id:ebi-a-GCST90016979	TRUE	reported	igd	3	TRUE
8	rs71564433	T	A	T	A	-0.126746	0.00962597	NA	0.194298	FALSE	TRUE	TRUE	ebi-a-GCST90013410	6	143718234	0.0138866	392871	0.49	Basal cell carcinoma || id:ebi-a-GCST90013410	Basal cell carcinoma	Basal cell carcinoma || ||	TRUE	igd	NA	NA	NA	NA	NA	NA	NA	6	143718234	0.0274657	7.8001e-06	14306	ebi-a-GCST90016979	|| id:ebi-a-GCST90016979	TRUE	reported	igd	3	FALSE
9	rs77845139	A	G	A	G	-0.114993	0.0110477	NA	0.256763	FALSE	FALSE	FALSE	ebi-a-GCST90013410	15	59704208	0.0126622	392871	0.38	Basal cell carcinoma || id:ebi-a-GCST90013410	Basal cell carcinoma	Basal cell carcinoma || ||	TRUE	igd	NA	NA	NA	NA	NA	NA	NA	15	59704208	0.0257186	8.40621e-06	14306	ebi-a-GCST90016979	|| id:ebi-a-GCST90016979	TRUE	reported	igd	3	TRUE
10	rs10279978	A	G	A	G	-0.0622202	-0.00510832	NA	0.312259	FALSE	FALSE	FALSE	ebi-a-GCST90013410	7	5319387	0.0117194	392871	0.66	Basal cell carcinoma || id:ebi-a-GCST90013410	Basal cell carcinoma	Basal cell carcinoma || ||	TRUE	igd	NA	NA	NA	NA	NA	NA	NA	7	5319387	0.0127675	1.17009e-06	14306	ebi-a-GCST90017047	|| id:ebi-a-GCST90017047	TRUE	reported	igd	3	TRUE
11	rs11221428	T	C	T	C	-0.0726779	0.0133763	NA	0.171053	FALSE	FALSE	FALSE	ebi-a-GCST90013410	11	99665050	0.0143717	392871	0.35	Basal cell carcinoma || id:ebi-a-GCST90013410	Basal cell carcinoma	Basal cell carcinoma || ||	TRUE	igd	NA	NA	NA	NA	NA	NA	NA	11	99665050	0.0158263	6.48649e-06	14306	ebi-a-GCST90017047	|| id:ebi-a-GCST90017047	TRUE	reported	igd	3	TRUE
12	rs114398731	G	C	G	C	-0.131039	0.0270454	NA	0.0505026	FALSE	TRUE	TRUE	ebi-a-GCST90013410	5	57229635	0.0248772	392871	0.28	Basal cell carcinoma || id:ebi-a-GCST90013410	Basal cell carcinoma	Basal cell carcinoma || ||	TRUE	igd	NA	NA	NA	NA	NA	NA	NA	5	57229635	0.0293815	7.95848e-06	14306	ebi-a-GCST90017047	|| id:ebi-a-GCST90017047	TRUE	reported	igd	3	FALSE
13	rs16843578	C	T	C	T	-0.0875276	0.0213478	NA	0.0904883	FALSE	FALSE	FALSE	ebi-a-GCST90013410	1	171903885	0.0187569	392871	0.26	Basal cell carcinoma || id:ebi-a-GCST90013410	Basal cell carcinoma	Basal cell carcinoma || ||	TRUE	igd	NA	NA	NA	NA	NA	NA	NA	1	171903885	0.0196779	5.08124e-06	14306	ebi-a-GCST90017047	|| id:ebi-a-GCST90017047	TRUE	reported	igd	3	TRUE
14	rs28603357	T	C	T	C	-0.214911	0.0325863	NA	0.0464062	FALSE	FALSE	FALSE	ebi-a-GCST90013410	7	106406824	0.0254043	392871	0.2	Basal cell carcinoma || id:ebi-a-GCST90013410	Basal cell carcinoma	Basal cell carcinoma || ||	TRUE	igd	NA	NA	NA	NA	NA	NA	NA	7	106406824	0.0474739	8.52236e-06	14306	ebi-a-GCST90017047	|| id:ebi-a-GCST90017047	TRUE	reported	igd	3	TRUE
15	rs34302036	G	A	G	A	-0.0550261	-0.00582161	NA	0.581447	FALSE	FALSE	FALSE	ebi-a-GCST90013410	7	78136725	0.0109895	392871	0.6	Basal cell carcinoma || id:ebi-a-GCST90013410	Basal cell carcinoma	Basal cell carcinoma || ||	TRUE	igd	NA	NA	NA	NA	NA	NA	NA	7	78136725	0.0120835	5.87665e-06	14306	ebi-a-GCST90017047	|| id:ebi-a-GCST90017047	TRUE	reported	igd	3	TRUE
16	rs61841503	G	A	G	A	0.092888	-0.0278955	NA	0.169195	FALSE	FALSE	FALSE	ebi-a-GCST90013410	10	17019559	0.014615	392871	0.0560003	Basal cell carcinoma || id:ebi-a-GCST90013410	Basal cell carcinoma	Basal cell carcinoma || ||	TRUE	igd	NA	NA	NA	NA	NA	NA	NA	10	17019559	0.0171454	3.99595e-08	14306	ebi-a-GCST90017047	|| id:ebi-a-GCST90017047	TRUE	reported	igd	3	TRUE
17	rs62504452	A	G	A	G	-0.0710048	-0.0097873	NA	0.173303	FALSE	FALSE	FALSE	ebi-a-GCST90013410	7	145760298	0.0145015	392871	0.5	Basal cell carcinoma || id:ebi-a-GCST90013410	Basal cell carcinoma	Basal cell carcinoma || ||	TRUE	igd	NA	NA	NA	NA	NA	NA	NA	7	145760298	0.0156654	4.65833e-06	14306	ebi-a-GCST90017047	|| id:ebi-a-GCST90017047	TRUE	reported	igd	3	TRUE
18	rs7109293	A	G	A	G	0.0919112	-0.0150605	NA	0.0738966	FALSE	FALSE	FALSE	ebi-a-GCST90013410	11	133834657	0.0210549	392871	0.47	Basal cell carcinoma || id:ebi-a-GCST90013410	Basal cell carcinoma	Basal cell carcinoma || ||	TRUE	igd	NA	NA	NA	NA	NA	NA	NA	11	133834657	0.0205738	6.98361e-06	14306	ebi-a-GCST90017047	|| id:ebi-a-GCST90017047	TRUE	reported	igd	3	TRUE
19	rs75200530	T	G	T	G	-0.190644	0.0111818	NA	0.0496118	FALSE	FALSE	FALSE	ebi-a-GCST90013410	8	5088054	0.0249104	392871	0.649999	Basal cell carcinoma || id:ebi-a-GCST90013410	Basal cell carcinoma	Basal cell carcinoma || ||	TRUE	igd	NA	NA	NA	NA	NA	NA	NA	8	5088054	0.0421065	5.06559e-06	14306	ebi-a-GCST90017047	|| id:ebi-a-GCST90017047	TRUE	reported	igd	3	TRUE
20	rs75987356	G	A	G	A	-0.129578	0.000272021	NA	0.0592811	FALSE	FALSE	FALSE	ebi-a-GCST90013410	2	16066705	0.0234395	392871	0.99	Basal cell carcinoma || id:ebi-a-GCST90013410	Basal cell carcinoma	Basal cell carcinoma || ||	TRUE	igd	NA	NA	NA	NA	NA	NA	NA	2	16066705	0.0280454	6.70795e-06	14306	ebi-a-GCST90017047	|| id:ebi-a-GCST90017047	TRUE	reported	igd	3	TRUE
21	rs77702691	A	G	A	G	-0.094406	0.0152285	NA	0.0994014	FALSE	FALSE	FALSE	ebi-a-GCST90013410	13	88725540	0.0181094	392871	0.4	Basal cell carcinoma || id:ebi-a-GCST90013410	Basal cell carcinoma	Basal cell carcinoma || ||	TRUE	igd	NA	NA	NA	NA	NA	NA	NA	13	88725540	0.0208544	7.3697e-06	14306	ebi-a-GCST90017047	|| id:ebi-a-GCST90017047	TRUE	reported	igd	3	TRUE
22	rs9389266	T	G	T	G	0.0722815	-0.0232228	NA	0.154286	FALSE	FALSE	FALSE	ebi-a-GCST90013410	6	135411737	0.0151455	392871	0.13	Basal cell carcinoma || id:ebi-a-GCST90013410	Basal cell carcinoma	Basal cell carcinoma || ||	TRUE	igd	NA	NA	NA	NA	NA	NA	NA	6	135411737	0.0162353	9.38469e-06	14306	ebi-a-GCST90017047	|| id:ebi-a-GCST90017047	TRUE	reported	igd	3	TRUE
23	rs9567264	C	T	C	T	0.0580018	0.00306877	NA	0.301947	FALSE	FALSE	FALSE	ebi-a-GCST90013410	13	32720756	0.0119325	392871	0.8	Basal cell carcinoma || id:ebi-a-GCST90013410	Basal cell carcinoma	Basal cell carcinoma || ||	TRUE	igd	NA	NA	NA	NA	NA	NA	NA	13	32720756	0.0127495	5.75692e-06	14306	ebi-a-GCST90017047	|| id:ebi-a-GCST90017047	TRUE	reported	igd	3	TRUE
24	rs10495392	T	C	T	C	0.082486	-0.00692654	NA	0.885607	FALSE	FALSE	FALSE	ebi-a-GCST90013410	1	237422989	0.0169902	392871	0.68	Basal cell carcinoma || id:ebi-a-GCST90013410	Basal cell carcinoma	Basal cell carcinoma || ||	TRUE	igd	NA	NA	NA	NA	NA	NA	NA	1	237422989	0.0187194	9.96323e-06	14306	ebi-a-GCST90017061	|| id:ebi-a-GCST90017061	TRUE	reported	igd	3	TRUE
25	rs10941294	C	T	C	T	-0.122057	0.0149618	NA	0.0693877	FALSE	FALSE	FALSE	ebi-a-GCST90013410	5	36435597	0.0212779	392871	0.48	Basal cell carcinoma || id:ebi-a-GCST90013410	Basal cell carcinoma	Basal cell carcinoma || ||	TRUE	igd	NA	NA	NA	NA	NA	NA	NA	5	36435597	0.0260017	2.39701e-06	14306	ebi-a-GCST90017061	|| id:ebi-a-GCST90017061	TRUE	reported	igd	3	TRUE
26	rs115777838	T	C	T	C	-0.18835	0.0194904	NA	0.0470944	FALSE	FALSE	FALSE	ebi-a-GCST90013410	5	26110626	0.0255737	392871	0.450001	Basal cell carcinoma || id:ebi-a-GCST90013410	Basal cell carcinoma	Basal cell carcinoma || ||	TRUE	igd	NA	NA	NA	NA	NA	NA	NA	5	26110626	0.0386643	4.62328e-07	14306	ebi-a-GCST90017061	|| id:ebi-a-GCST90017061	TRUE	reported	igd	3	TRUE
27	rs12638134	T	G	T	G	0.0582548	-0.0219738	NA	0.402232	FALSE	FALSE	FALSE	ebi-a-GCST90013410	3	101334609	0.0111337	392871	0.0479999	Basal cell carcinoma || id:ebi-a-GCST90013410	Basal cell carcinoma	Basal cell carcinoma || ||	TRUE	igd	NA	NA	NA	NA	NA	NA	NA	3	101334609	0.0119657	1.21143e-06	14306	ebi-a-GCST90017061	|| id:ebi-a-GCST90017061	TRUE	reported	igd	3	TRUE
28	rs17296933	C	G	C	G	-0.0829544	-0.0024284	NA	0.12154	FALSE	TRUE	TRUE	ebi-a-GCST90013410	19	49175964	0.0168461	392871	0.89	Basal cell carcinoma || id:ebi-a-GCST90013410	Basal cell carcinoma	Basal cell carcinoma || ||	TRUE	igd	NA	NA	NA	NA	NA	NA	NA	19	49175964	0.0185058	7.33719e-06	14306	ebi-a-GCST90017061	|| id:ebi-a-GCST90017061	TRUE	reported	igd	3	FALSE
29	rs34402072	C	T	C	T	-0.0688023	0.00714166	NA	0.184611	FALSE	FALSE	FALSE	ebi-a-GCST90013410	8	3636548	0.0141165	392871	0.61	Basal cell carcinoma || id:ebi-a-GCST90013410	Basal cell carcinoma	Basal cell carcinoma || ||	TRUE	igd	NA	NA	NA	NA	NA	NA	NA	8	3636548	0.0156083	9.80438e-06	14306	ebi-a-GCST90017061	|| id:ebi-a-GCST90017061	TRUE	reported	igd	3	TRUE
30	rs439810	C	G	C	G	0.0577127	0.00888912	NA	0.675065	FALSE	TRUE	TRUE	ebi-a-GCST90013410	2	119467367	0.0115801	392871	0.44	Basal cell carcinoma || id:ebi-a-GCST90013410	Basal cell carcinoma	Basal cell carcinoma || ||	TRUE	igd	NA	NA	NA	NA	NA	NA	NA	2	119467367	0.0126675	7.0419e-06	14306	ebi-a-GCST90017061	|| id:ebi-a-GCST90017061	TRUE	reported	igd	3	FALSE
31	rs56105232	G	A	G	A	0.139276	-0.012151	NA	0.0575535	FALSE	FALSE	FALSE	ebi-a-GCST90013410	9	14363769	0.0235359	392871	0.61	Basal cell carcinoma || id:ebi-a-GCST90013410	Basal cell carcinoma	Basal cell carcinoma || ||	TRUE	igd	NA	NA	NA	NA	NA	NA	NA	9	14363769	0.0299132	2.9128e-06	14306	ebi-a-GCST90017061	|| id:ebi-a-GCST90017061	TRUE	reported	igd	3	TRUE
32	rs61898819	A	T	A	T	0.0607865	0.00391978	NA	0.243724	FALSE	TRUE	TRUE	ebi-a-GCST90013410	11	126024042	0.012676	392871	0.760001	Basal cell carcinoma || id:ebi-a-GCST90013410	Basal cell carcinoma	Basal cell carcinoma || ||	TRUE	igd	NA	NA	NA	NA	NA	NA	NA	11	126024042	0.0138761	9.91791e-06	14306	ebi-a-GCST90017061	|| id:ebi-a-GCST90017061	TRUE	reported	igd	3	FALSE
33	rs62478832	T	A	T	A	-0.058129	0.0230853	NA	0.296565	FALSE	TRUE	TRUE	ebi-a-GCST90013410	7	109564034	0.0119305	392871	0.0530005	Basal cell carcinoma || id:ebi-a-GCST90013410	Basal cell carcinoma	Basal cell carcinoma || ||	TRUE	igd	NA	NA	NA	NA	NA	NA	NA	7	109564034	0.012903	6.04422e-06	14306	ebi-a-GCST90017061	|| id:ebi-a-GCST90017061	TRUE	reported	igd	3	FALSE
34	rs72809222	T	C	T	C	0.0671775	-0.00434537	NA	0.261368	FALSE	FALSE	FALSE	ebi-a-GCST90013410	2	57205854	0.0124069	392871	0.73	Basal cell carcinoma || id:ebi-a-GCST90013410	Basal cell carcinoma	Basal cell carcinoma || ||	TRUE	igd	NA	NA	NA	NA	NA	NA	NA	2	57205854	0.0139838	2.4119e-06	14306	ebi-a-GCST90017061	|| id:ebi-a-GCST90017061	TRUE	reported	igd	3	TRUE
35	rs73186226	G	A	G	A	-0.0993852	0.0269772	NA	0.0806588	FALSE	FALSE	FALSE	ebi-a-GCST90013410	3	123829361	0.0197667	392871	0.17	Basal cell carcinoma || id:ebi-a-GCST90013410	Basal cell carcinoma	Basal cell carcinoma || ||	TRUE	igd	NA	NA	NA	NA	NA	NA	NA	3	123829361	0.0216819	6.71754e-06	14306	ebi-a-GCST90017061	|| id:ebi-a-GCST90017061	TRUE	reported	igd	3	TRUE
36	rs74060145	C	G	C	G	-0.115767	0.00900608	NA	0.0615719	FALSE	TRUE	TRUE	ebi-a-GCST90013410	1	15322582	0.0227114	392871	0.69	Basal cell carcinoma || id:ebi-a-GCST90013410	Basal cell carcinoma	Basal cell carcinoma || ||	TRUE	igd	NA	NA	NA	NA	NA	NA	NA	1	15322582	0.0254199	8.70502e-06	14306	ebi-a-GCST90017061	|| id:ebi-a-GCST90017061	TRUE	reported	igd	3	FALSE
37	rs77627087	C	G	C	G	0.067562	0.0081378	NA	0.186028	FALSE	TRUE	TRUE	ebi-a-GCST90013410	16	87759750	0.0139608	392871	0.56	Basal cell carcinoma || id:ebi-a-GCST90013410	Basal cell carcinoma	Basal cell carcinoma || ||	TRUE	igd	NA	NA	NA	NA	NA	NA	NA	16	87759750	0.0150103	7.4266e-06	14306	ebi-a-GCST90017061	|| id:ebi-a-GCST90017061	TRUE	reported	igd	3	FALSE
38	rs79640386	T	A	T	A	-0.110863	-0.0469918	NA	0.0496233	FALSE	TRUE	TRUE	ebi-a-GCST90013410	18	4084336	0.0255077	392871	0.0649995	Basal cell carcinoma || id:ebi-a-GCST90013410	Basal cell carcinoma	Basal cell carcinoma || ||	TRUE	igd	NA	NA	NA	NA	NA	NA	NA	18	4084336	0.0248098	8.73756e-06	14306	ebi-a-GCST90017061	|| id:ebi-a-GCST90017061	TRUE	reported	igd	3	FALSE
39	rs853612	A	G	A	G	-0.0528257	-0.00354426	NA	0.402737	FALSE	FALSE	FALSE	ebi-a-GCST90013410	10	119928413	0.0111002	392871	0.75	Basal cell carcinoma || id:ebi-a-GCST90013410	Basal cell carcinoma	Basal cell carcinoma || ||	TRUE	igd	NA	NA	NA	NA	NA	NA	NA	10	119928413	0.0119367	9.75461e-06	14306	ebi-a-GCST90017061	|| id:ebi-a-GCST90017061	TRUE	reported	igd	3	TRUE
40	rs995642	C	T	C	T	0.060048	-0.00266587	NA	0.302039	FALSE	FALSE	FALSE	ebi-a-GCST90013410	2	134854659	0.0118585	392871	0.82	Basal cell carcinoma || id:ebi-a-GCST90013410	Basal cell carcinoma	Basal cell carcinoma || ||	TRUE	igd	NA	NA	NA	NA	NA	NA	NA	2	134854659	0.0126417	1.90222e-06	14306	ebi-a-GCST90017061	|| id:ebi-a-GCST90017061	TRUE	reported	igd	3	TRUE
41	rs10759623	C	T	C	T	-0.162115	0.00805558	NA	0.176667	FALSE	FALSE	FALSE	ebi-a-GCST90013410	9	115821485	0.0141826	392871	0.57	Basal cell carcinoma || id:ebi-a-GCST90013410	Basal cell carcinoma	Basal cell carcinoma || ||	TRUE	igd	NA	NA	NA	NA	NA	NA	NA	9	115821485	0.032151	5.78309e-07	14306	ebi-a-GCST90016938	|| id:ebi-a-GCST90016938	TRUE	reported	igd	3	TRUE
42	rs11547158	A	G	A	G	-0.177599	-0.0252604	NA	0.137795	FALSE	FALSE	FALSE	ebi-a-GCST90013410	7	148921732	0.0158569	392871	0.11	Basal cell carcinoma || id:ebi-a-GCST90013410	Basal cell carcinoma	Basal cell carcinoma || ||	TRUE	igd	NA	NA	NA	NA	NA	NA	NA	7	148921732	0.0372795	2.70222e-06	14306	ebi-a-GCST90016938	|| id:ebi-a-GCST90016938	TRUE	reported	igd	3	TRUE
43	rs17379710	T	C	T	C	-0.116383	-0.00726955	NA	0.442958	FALSE	FALSE	FALSE	ebi-a-GCST90013410	11	35334668	0.0109929	392871	0.51	Basal cell carcinoma || id:ebi-a-GCST90013410	Basal cell carcinoma	Basal cell carcinoma || ||	TRUE	igd	NA	NA	NA	NA	NA	NA	NA	11	35334668	0.0252125	3.97109e-06	14306	ebi-a-GCST90016938	|| id:ebi-a-GCST90016938	TRUE	reported	igd	3	TRUE
44	rs2155352	A	G	A	G	-0.150538	-0.0168532	NA	0.214852	FALSE	FALSE	FALSE	ebi-a-GCST90013410	11	95357209	0.0133549	392871	0.21	Basal cell carcinoma || id:ebi-a-GCST90013410	Basal cell carcinoma	Basal cell carcinoma || ||	TRUE	igd	NA	NA	NA	NA	NA	NA	NA	11	95357209	0.0302319	6.63437e-07	14306	ebi-a-GCST90016938	|| id:ebi-a-GCST90016938	TRUE	reported	igd	3	TRUE
45	rs2156611	T	C	T	C	-0.112486	-0.0141265	NA	0.478838	FALSE	FALSE	FALSE	ebi-a-GCST90013410	18	43345864	0.0109959	392871	0.2	Basal cell carcinoma || id:ebi-a-GCST90013410	Basal cell carcinoma	Basal cell carcinoma || ||	TRUE	igd	NA	NA	NA	NA	NA	NA	NA	18	43345864	0.0251099	9.42671e-06	14306	ebi-a-GCST90016938	|| id:ebi-a-GCST90016938	TRUE	reported	igd	3	TRUE
46	rs3733511	A	G	A	G	0.128253	-0.00456513	NA	0.298725	FALSE	FALSE	FALSE	ebi-a-GCST90013410	4	119955787	0.0119225	392871	0.7	Basal cell carcinoma || id:ebi-a-GCST90013410	Basal cell carcinoma	Basal cell carcinoma || ||	TRUE	igd	NA	NA	NA	NA	NA	NA	NA	4	119955787	0.0274718	3.38556e-06	14306	ebi-a-GCST90016938	|| id:ebi-a-GCST90016938	TRUE	reported	igd	3	TRUE
47	rs488164	G	T	G	T	-0.117998	-0.0106624	NA	0.60544	FALSE	FALSE	FALSE	ebi-a-GCST90013410	1	239995451	0.0111773	392871	0.34	Basal cell carcinoma || id:ebi-a-GCST90013410	Basal cell carcinoma	Basal cell carcinoma || ||	TRUE	igd	NA	NA	NA	NA	NA	NA	NA	1	239995451	0.025516	4.79789e-06	14306	ebi-a-GCST90016938	|| id:ebi-a-GCST90016938	TRUE	reported	igd	3	TRUE
48	rs6025153	C	G	C	G	-0.118619	-0.00326835	NA	0.62105	FALSE	TRUE	TRUE	ebi-a-GCST90013410	20	55348292	0.0111815	392871	0.77	Basal cell carcinoma || id:ebi-a-GCST90013410	Basal cell carcinoma	Basal cell carcinoma || ||	TRUE	igd	NA	NA	NA	NA	NA	NA	NA	20	55348292	0.0261969	7.07082e-06	14306	ebi-a-GCST90016938	|| id:ebi-a-GCST90016938	TRUE	reported	igd	3	FALSE
49	rs697771	A	G	A	G	-0.117677	-0.0128472	NA	0.43495	FALSE	FALSE	FALSE	ebi-a-GCST90013410	16	54115200	0.0111553	392871	0.25	Basal cell carcinoma || id:ebi-a-GCST90013410	Basal cell carcinoma	Basal cell carcinoma || ||	TRUE	igd	NA	NA	NA	NA	NA	NA	NA	16	54115200	0.0251491	3.19374e-06	14306	ebi-a-GCST90016938	|| id:ebi-a-GCST90016938	TRUE	reported	igd	3	TRUE
50	rs78222136	G	C	G	C	0.224835	-0.00911026	NA	0.0707473	FALSE	TRUE	TRUE	ebi-a-GCST90013410	16	64956642	0.0212211	392871	0.67	Basal cell carcinoma || id:ebi-a-GCST90013410	Basal cell carcinoma	Basal cell carcinoma || ||	TRUE	igd	NA	NA	NA	NA	NA	NA	NA	16	64956642	0.0511672	8.4126e-06	14306	ebi-a-GCST90016938	|| id:ebi-a-GCST90016938	TRUE	reported	igd	3	FALSE
51	rs10827477	A	G	A	G	-0.0547387	0.00723295	NA	0.320001	FALSE	FALSE	FALSE	ebi-a-GCST90013410	10	35262588	0.0116762	392871	0.54	Basal cell carcinoma || id:ebi-a-GCST90013410	Basal cell carcinoma	Basal cell carcinoma || ||	TRUE	igd	NA	NA	NA	NA	NA	NA	NA	10	35262588	0.0115163	2.1918e-06	14306	ebi-a-GCST90017049	|| id:ebi-a-GCST90017049	TRUE	reported	igd	3	TRUE
52	rs113753996	T	C	T	C	0.0820689	-0.00910308	NA	0.0931003	FALSE	FALSE	FALSE	ebi-a-GCST90013410	5	32477664	0.0187289	392871	0.630001	Basal cell carcinoma || id:ebi-a-GCST90013410	Basal cell carcinoma	Basal cell carcinoma || ||	TRUE	igd	NA	NA	NA	NA	NA	NA	NA	5	32477664	0.0174463	3.98896e-06	14306	ebi-a-GCST90017049	|| id:ebi-a-GCST90017049	TRUE	reported	igd	3	TRUE
53	rs1492620	T	C	T	C	-0.0830505	0.0177587	NA	0.0897456	FALSE	FALSE	FALSE	ebi-a-GCST90013410	6	50405920	0.0190597	392871	0.35	Basal cell carcinoma || id:ebi-a-GCST90013410	Basal cell carcinoma	Basal cell carcinoma || ||	TRUE	igd	NA	NA	NA	NA	NA	NA	NA	6	50405920	0.0180073	3.52574e-06	14306	ebi-a-GCST90017049	|| id:ebi-a-GCST90017049	TRUE	reported	igd	3	TRUE
54	rs2286384	C	G	C	G	0.0518814	0.00949087	NA	0.467515	FALSE	TRUE	TRUE	ebi-a-GCST90013410	12	1891043	0.0108724	392871	0.38	Basal cell carcinoma || id:ebi-a-GCST90013410	Basal cell carcinoma	Basal cell carcinoma || ||	TRUE	igd	NA	NA	NA	NA	NA	NA	NA	12	1891043	0.0107482	1.43857e-06	14306	ebi-a-GCST90017049	|| id:ebi-a-GCST90017049	TRUE	reported	igd	3	FALSE
55	rs2482038	C	A	C	A	0.0518991	-0.00041652	NA	0.431996	FALSE	FALSE	FALSE	ebi-a-GCST90013410	10	12836552	0.0109672	392871	0.97	Basal cell carcinoma || id:ebi-a-GCST90013410	Basal cell carcinoma	Basal cell carcinoma || ||	TRUE	igd	TRUE	rs2482038	rs1929389	C	A	G	A	10	12835085	0.0108777	1.70314e-06	14306	ebi-a-GCST90017049	|| id:ebi-a-GCST90017049	TRUE	reported	igd	3	TRUE
56	rs2791343	T	C	T	C	0.051717	-0.0172895	NA	0.328873	FALSE	FALSE	FALSE	ebi-a-GCST90013410	8	131316030	0.0115963	392871	0.14	Basal cell carcinoma || id:ebi-a-GCST90013410	Basal cell carcinoma	Basal cell carcinoma || ||	TRUE	igd	NA	NA	NA	NA	NA	NA	NA	8	131316030	0.0113369	5.53962e-06	14306	ebi-a-GCST90017049	|| id:ebi-a-GCST90017049	TRUE	reported	igd	3	TRUE
57	rs2801960	G	C	G	C	-0.0520975	-0.0294455	NA	0.694437	FALSE	TRUE	TRUE	ebi-a-GCST90013410	1	41878680	0.0117187	392871	0.012	Basal cell carcinoma || id:ebi-a-GCST90013410	Basal cell carcinoma	Basal cell carcinoma || ||	TRUE	igd	NA	NA	NA	NA	NA	NA	NA	1	41878680	0.0115111	6.20869e-06	14306	ebi-a-GCST90017049	|| id:ebi-a-GCST90017049	TRUE	reported	igd	3	FALSE
58	rs2833828	G	A	G	A	0.0489617	-0.0208805	NA	0.427565	FALSE	FALSE	FALSE	ebi-a-GCST90013410	21	33811886	0.0110862	392871	0.0599998	Basal cell carcinoma || id:ebi-a-GCST90013410	Basal cell carcinoma	Basal cell carcinoma || ||	TRUE	igd	NA	NA	NA	NA	NA	NA	NA	21	33811886	0.0108702	6.81648e-06	14306	ebi-a-GCST90017049	|| id:ebi-a-GCST90017049	TRUE	reported	igd	3	TRUE
59	rs4955951	A	G	A	G	-0.0713749	-0.0059734	NA	0.108822	FALSE	FALSE	FALSE	ebi-a-GCST90013410	3	55243531	0.0174881	392871	0.73	Basal cell carcinoma || id:ebi-a-GCST90013410	Basal cell carcinoma	Basal cell carcinoma || ||	TRUE	igd	NA	NA	NA	NA	NA	NA	NA	3	55243531	0.0165826	9.9552e-06	14306	ebi-a-GCST90017049	|| id:ebi-a-GCST90017049	TRUE	reported	igd	3	TRUE
60	rs6121460	G	A	G	A	0.0932955	-0.0134298	NA	0.0699263	FALSE	FALSE	FALSE	ebi-a-GCST90013410	20	60293505	0.0214702	392871	0.53	Basal cell carcinoma || id:ebi-a-GCST90013410	Basal cell carcinoma	Basal cell carcinoma || ||	TRUE	igd	NA	NA	NA	NA	NA	NA	NA	20	60293505	0.0199206	2.64107e-06	14306	ebi-a-GCST90017049	|| id:ebi-a-GCST90017049	TRUE	reported	igd	3	TRUE
61	rs73002572	G	C	G	C	0.181548	-0.0267421	NA	0.034044	FALSE	TRUE	TRUE	ebi-a-GCST90013410	2	103755970	0.030252	392871	0.38	Basal cell carcinoma || id:ebi-a-GCST90013410	Basal cell carcinoma	Basal cell carcinoma || ||	TRUE	igd	NA	NA	NA	NA	NA	NA	NA	2	103755970	0.0414078	8.82226e-06	14306	ebi-a-GCST90017049	|| id:ebi-a-GCST90017049	TRUE	reported	igd	3	FALSE
62	rs79968837	A	G	A	G	-0.0950311	0.0224706	NA	0.0842554	FALSE	FALSE	FALSE	ebi-a-GCST90013410	20	41177956	0.0193782	392871	0.25	Basal cell carcinoma || id:ebi-a-GCST90013410	Basal cell carcinoma	Basal cell carcinoma || ||	TRUE	igd	NA	NA	NA	NA	NA	NA	NA	20	41177956	0.0193507	1.14623e-06	14306	ebi-a-GCST90017049	|| id:ebi-a-GCST90017049	TRUE	reported	igd	3	TRUE
63	rs8053158	G	A	G	A	0.0740543	0.00684521	NA	0.878749	FALSE	FALSE	FALSE	ebi-a-GCST90013410	16	86769909	0.0166771	392871	0.68	Basal cell carcinoma || id:ebi-a-GCST90013410	Basal cell carcinoma	Basal cell carcinoma || ||	TRUE	igd	NA	NA	NA	NA	NA	NA	NA	16	86769909	0.0159151	5.89807e-06	14306	ebi-a-GCST90017049	|| id:ebi-a-GCST90017049	TRUE	reported	igd	3	TRUE
64	rs11054680	T	C	T	C	-0.104751	0.00224503	NA	0.119506	FALSE	FALSE	FALSE	ebi-a-GCST90013410	12	12242455	0.0167145	392871	0.89	Basal cell carcinoma || id:ebi-a-GCST90013410	Basal cell carcinoma	Basal cell carcinoma || ||	TRUE	igd	NA	NA	NA	NA	NA	NA	NA	12	12242455	0.0226997	2.30978e-06	14306	ebi-a-GCST90017074	|| id:ebi-a-GCST90017074	TRUE	reported	igd	3	TRUE
65	rs11649454	G	C	G	C	0.0950891	-0.00777346	NA	0.142783	FALSE	TRUE	TRUE	ebi-a-GCST90013410	16	10181248	0.0156517	392871	0.62	Basal cell carcinoma || id:ebi-a-GCST90013410	Basal cell carcinoma	Basal cell carcinoma || ||	TRUE	igd	NA	NA	NA	NA	NA	NA	NA	16	10181248	0.0203433	3.26625e-06	14306	ebi-a-GCST90017074	|| id:ebi-a-GCST90017074	TRUE	reported	igd	3	FALSE
66	rs11666533	C	T	C	T	-0.111689	-0.0115907	NA	0.114376	FALSE	FALSE	FALSE	ebi-a-GCST90013410	19	11864932	0.0171153	392871	0.5	Basal cell carcinoma || id:ebi-a-GCST90013410	Basal cell carcinoma	Basal cell carcinoma || ||	TRUE	igd	NA	NA	NA	NA	NA	NA	NA	19	11864932	0.0248436	7.37106e-06	14306	ebi-a-GCST90017074	|| id:ebi-a-GCST90017074	TRUE	reported	igd	3	TRUE
67	rs12603364	T	C	T	C	0.110861	0.0295045	NA	0.118417	FALSE	FALSE	FALSE	ebi-a-GCST90013410	17	43117476	0.0166459	392871	0.0759994	Basal cell carcinoma || id:ebi-a-GCST90013410	Basal cell carcinoma	Basal cell carcinoma || ||	TRUE	igd	NA	NA	NA	NA	NA	NA	NA	17	43117476	0.0225598	8.66603e-07	14306	ebi-a-GCST90017074	|| id:ebi-a-GCST90017074	TRUE	reported	igd	3	TRUE
68	rs149744580	A	G	A	G	0.169883	0.0165377	NA	0.0578778	FALSE	FALSE	FALSE	ebi-a-GCST90013410	2	63366962	0.0231686	392871	0.48	Basal cell carcinoma || id:ebi-a-GCST90013410	Basal cell carcinoma	Basal cell carcinoma || ||	TRUE	igd	NA	NA	NA	NA	NA	NA	NA	2	63366962	0.0315478	7.00971e-08	14306	ebi-a-GCST90017074	|| id:ebi-a-GCST90017074	TRUE	reported	igd	3	TRUE
69	rs2834977	T	C	T	C	-0.0959995	-0.0353237	NA	0.150434	FALSE	FALSE	FALSE	ebi-a-GCST90013410	21	36929643	0.0153596	392871	0.021	Basal cell carcinoma || id:ebi-a-GCST90013410	Basal cell carcinoma	Basal cell carcinoma || ||	TRUE	igd	NA	NA	NA	NA	NA	NA	NA	21	36929643	0.0208261	3.95585e-06	14306	ebi-a-GCST90017074	|| id:ebi-a-GCST90017074	TRUE	reported	igd	3	TRUE
70	rs2952020	A	G	A	G	0.0759019	0.01123	NA	0.72466	FALSE	FALSE	FALSE	ebi-a-GCST90013410	8	26027842	0.0122735	392871	0.36	Basal cell carcinoma || id:ebi-a-GCST90013410	Basal cell carcinoma	Basal cell carcinoma || ||	TRUE	igd	NA	NA	NA	NA	NA	NA	NA	8	26027842	0.0165764	5.63313e-06	14306	ebi-a-GCST90017074	|| id:ebi-a-GCST90017074	TRUE	reported	igd	3	TRUE
71	rs3734633	G	A	G	A	-0.120957	0.00701615	NA	0.079836	FALSE	FALSE	FALSE	ebi-a-GCST90013410	6	126111881	0.0201695	392871	0.73	Basal cell carcinoma || id:ebi-a-GCST90013410	Basal cell carcinoma	Basal cell carcinoma || ||	TRUE	igd	NA	NA	NA	NA	NA	NA	NA	6	126111881	0.02683	5.31912e-06	14306	ebi-a-GCST90017074	|| id:ebi-a-GCST90017074	TRUE	reported	igd	3	TRUE
72	rs4247078	G	C	G	C	-0.0710377	-0.0154239	NA	0.656424	FALSE	TRUE	TRUE	ebi-a-GCST90013410	15	92605098	0.0114297	392871	0.18	Basal cell carcinoma || id:ebi-a-GCST90013410	Basal cell carcinoma	Basal cell carcinoma || ||	TRUE	igd	NA	NA	NA	NA	NA	NA	NA	15	92605098	0.0155221	5.46072e-06	14306	ebi-a-GCST90017074	|| id:ebi-a-GCST90017074	TRUE	reported	igd	3	FALSE
73	rs4869133	G	A	G	A	0.131186	0.00730363	NA	0.0813702	FALSE	FALSE	FALSE	ebi-a-GCST90013410	5	95717619	0.0197897	392871	0.709999	Basal cell carcinoma || id:ebi-a-GCST90013410	Basal cell carcinoma	Basal cell carcinoma || ||	TRUE	igd	NA	NA	NA	NA	NA	NA	NA	5	95717619	0.027197	2.5537e-06	14306	ebi-a-GCST90017074	|| id:ebi-a-GCST90017074	TRUE	reported	igd	3	TRUE
74	rs55756211	T	C	T	C	-0.115115	-0.040571	NA	0.103612	FALSE	FALSE	FALSE	ebi-a-GCST90013410	7	130972179	0.0181022	392871	0.025	Basal cell carcinoma || id:ebi-a-GCST90013410	Basal cell carcinoma	Basal cell carcinoma || ||	TRUE	igd	NA	NA	NA	NA	NA	NA	NA	7	130972179	0.0240708	2.8053e-06	14306	ebi-a-GCST90017074	|| id:ebi-a-GCST90017074	TRUE	reported	igd	3	TRUE
75	rs61265175	G	C	G	C	-0.0858591	-0.0160587	NA	0.208996	FALSE	TRUE	TRUE	ebi-a-GCST90013410	11	1681862	0.0134218	392871	0.23	Basal cell carcinoma || id:ebi-a-GCST90013410	Basal cell carcinoma	Basal cell carcinoma || ||	TRUE	igd	NA	NA	NA	NA	NA	NA	NA	11	1681862	0.0185778	4.13676e-06	14306	ebi-a-GCST90017074	|| id:ebi-a-GCST90017074	TRUE	reported	igd	3	FALSE
76	rs7199484	G	A	G	A	-0.0731428	-0.0246496	NA	0.307911	FALSE	FALSE	FALSE	ebi-a-GCST90013410	16	49826299	0.0118901	392871	0.0379997	Basal cell carcinoma || id:ebi-a-GCST90013410	Basal cell carcinoma	Basal cell carcinoma || ||	TRUE	igd	NA	NA	NA	NA	NA	NA	NA	16	49826299	0.0160172	5.7666e-06	14306	ebi-a-GCST90017074	|| id:ebi-a-GCST90017074	TRUE	reported	igd	3	TRUE
77	rs11126423	T	C	T	C	-0.0904399	-0.0163976	NA	0.904245	FALSE	FALSE	FALSE	ebi-a-GCST90013410	2	74195551	0.0186272	392871	0.38	Basal cell carcinoma || id:ebi-a-GCST90013410	Basal cell carcinoma	Basal cell carcinoma || ||	TRUE	igd	NA	NA	NA	NA	NA	NA	NA	2	74195551	0.0196301	5.91248e-06	14306	ebi-a-GCST90017008	|| id:ebi-a-GCST90017008	TRUE	reported	igd	3	TRUE
78	rs11736617	G	A	G	A	-0.0759493	0.000953085	NA	0.12009	FALSE	FALSE	FALSE	ebi-a-GCST90013410	4	38917830	0.0166823	392871	0.95	Basal cell carcinoma || id:ebi-a-GCST90013410	Basal cell carcinoma	Basal cell carcinoma || ||	TRUE	igd	NA	NA	NA	NA	NA	NA	NA	4	38917830	0.0172101	9.02049e-06	14306	ebi-a-GCST90017008	|| id:ebi-a-GCST90017008	TRUE	reported	igd	3	TRUE
79	rs12812672	T	C	T	C	-0.096065	-0.0216563	NA	0.0901652	FALSE	FALSE	FALSE	ebi-a-GCST90013410	12	18127597	0.019134	392871	0.26	Basal cell carcinoma || id:ebi-a-GCST90013410	Basal cell carcinoma	Basal cell carcinoma || ||	TRUE	igd	NA	NA	NA	NA	NA	NA	NA	12	18127597	0.020828	2.55806e-06	14306	ebi-a-GCST90017008	|| id:ebi-a-GCST90017008	TRUE	reported	igd	3	TRUE
80	rs12911842	A	T	A	T	-0.0811976	0.0146915	NA	0.121705	FALSE	TRUE	TRUE	ebi-a-GCST90013410	15	40047706	0.0165672	392871	0.38	Basal cell carcinoma || id:ebi-a-GCST90013410	Basal cell carcinoma	Basal cell carcinoma || ||	TRUE	igd	NA	NA	NA	NA	NA	NA	NA	15	40047706	0.0183335	6.90828e-06	14306	ebi-a-GCST90017008	|| id:ebi-a-GCST90017008	TRUE	reported	igd	3	FALSE
81	rs149302	T	C	T	C	-0.0645635	-0.00475603	NA	0.209354	FALSE	FALSE	FALSE	ebi-a-GCST90013410	5	14159925	0.0134304	392871	0.719999	Basal cell carcinoma || id:ebi-a-GCST90013410	Basal cell carcinoma	Basal cell carcinoma || ||	TRUE	igd	NA	NA	NA	NA	NA	NA	NA	5	14159925	0.0143225	7.48187e-06	14306	ebi-a-GCST90017008	|| id:ebi-a-GCST90017008	TRUE	reported	igd	3	TRUE
82	rs16840310	G	A	G	A	0.0608052	0.0184503	NA	0.643361	FALSE	FALSE	FALSE	ebi-a-GCST90013410	1	240694163	0.0113716	392871	0.1	Basal cell carcinoma || id:ebi-a-GCST90013410	Basal cell carcinoma	Basal cell carcinoma || ||	TRUE	igd	NA	NA	NA	NA	NA	NA	NA	1	240694163	0.0122149	6.75118e-07	14306	ebi-a-GCST90017008	|| id:ebi-a-GCST90017008	TRUE	reported	igd	3	TRUE
83	rs16940167	C	T	C	T	0.0732552	0.0164502	NA	0.155625	FALSE	FALSE	FALSE	ebi-a-GCST90013410	15	58683697	0.0149021	392871	0.27	Basal cell carcinoma || id:ebi-a-GCST90013410	Basal cell carcinoma	Basal cell carcinoma || ||	TRUE	igd	NA	NA	NA	NA	NA	NA	NA	15	58683697	0.0159898	3.90841e-06	14306	ebi-a-GCST90017008	|| id:ebi-a-GCST90017008	TRUE	reported	igd	3	TRUE
84	rs17156849	G	A	G	A	-0.112891	-0.0422488	NA	0.0735964	FALSE	FALSE	FALSE	ebi-a-GCST90013410	7	28603985	0.0211497	392871	0.0460002	Basal cell carcinoma || id:ebi-a-GCST90013410	Basal cell carcinoma	Basal cell carcinoma || ||	TRUE	igd	NA	NA	NA	NA	NA	NA	NA	7	28603985	0.0245292	4.1917e-06	14306	ebi-a-GCST90017008	|| id:ebi-a-GCST90017008	TRUE	reported	igd	3	TRUE
85	rs62200412	C	T	C	T	-0.0800851	-0.00356017	NA	0.157695	FALSE	FALSE	FALSE	ebi-a-GCST90013410	20	4618639	0.0152546	392871	0.82	Basal cell carcinoma || id:ebi-a-GCST90013410	Basal cell carcinoma	Basal cell carcinoma || ||	TRUE	igd	NA	NA	NA	NA	NA	NA	NA	20	4618639	0.0163834	5.80216e-07	14306	ebi-a-GCST90017008	|| id:ebi-a-GCST90017008	TRUE	reported	igd	3	TRUE
86	rs72730932	C	A	C	A	-0.0899559	-0.0143762	NA	0.155604	FALSE	FALSE	FALSE	ebi-a-GCST90013410	1	192019835	0.0151566	392871	0.34	Basal cell carcinoma || id:ebi-a-GCST90013410	Basal cell carcinoma	Basal cell carcinoma || ||	TRUE	igd	NA	NA	NA	NA	NA	NA	NA	1	192019835	0.0177107	6.88763e-07	14306	ebi-a-GCST90017008	|| id:ebi-a-GCST90017008	TRUE	reported	igd	3	TRUE
87	rs739451	C	T	C	T	0.0649589	0.0102661	NA	0.200728	FALSE	FALSE	FALSE	ebi-a-GCST90013410	9	136678954	0.0135099	392871	0.450001	Basal cell carcinoma || id:ebi-a-GCST90013410	Basal cell carcinoma	Basal cell carcinoma || ||	TRUE	igd	NA	NA	NA	NA	NA	NA	NA	9	136678954	0.0147534	7.87807e-06	14306	ebi-a-GCST90017008	|| id:ebi-a-GCST90017008	TRUE	reported	igd	3	TRUE
88	rs9276029	A	G	A	G	-0.0811384	0.0243025	NA	0.22035	FALSE	FALSE	FALSE	ebi-a-GCST90013410	6	32696443	0.0130109	392871	0.0619998	Basal cell carcinoma || id:ebi-a-GCST90013410	Basal cell carcinoma	Basal cell carcinoma || ||	TRUE	igd	TRUE	rs9276029	rs9276074	A	G	A	G	6	32695336	0.0185669	8.92771e-06	14306	ebi-a-GCST90017008	|| id:ebi-a-GCST90017008	TRUE	reported	igd	3	TRUE
89	rs9837139	A	G	A	G	0.10752	0.0120612	NA	0.0627481	FALSE	FALSE	FALSE	ebi-a-GCST90013410	3	29811865	0.0225216	392871	0.59	Basal cell carcinoma || id:ebi-a-GCST90013410	Basal cell carcinoma	Basal cell carcinoma || ||	TRUE	igd	NA	NA	NA	NA	NA	NA	NA	3	29811865	0.0240482	8.70803e-06	14306	ebi-a-GCST90017008	|| id:ebi-a-GCST90017008	TRUE	reported	igd	3	TRUE
90	rs9852893	G	C	G	C	-0.0657834	0.00972056	NA	0.705537	FALSE	TRUE	TRUE	ebi-a-GCST90013410	3	3556826	0.0119872	392871	0.42	Basal cell carcinoma || id:ebi-a-GCST90013410	Basal cell carcinoma	Basal cell carcinoma || ||	TRUE	igd	NA	NA	NA	NA	NA	NA	NA	3	3556826	0.0129056	3.87543e-07	14306	ebi-a-GCST90017008	|| id:ebi-a-GCST90017008	TRUE	reported	igd	3	FALSE
91	rs114567323	T	C	T	C	0.186478	0.057469	NA	0.0464295	FALSE	FALSE	FALSE	ebi-a-GCST90013410	3	52354847	0.0252054	392871	0.0230001	Basal cell carcinoma || id:ebi-a-GCST90013410	Basal cell carcinoma	Basal cell carcinoma || ||	TRUE	igd	NA	NA	NA	NA	NA	NA	NA	3	52354847	0.0405199	5.65484e-06	14306	ebi-a-GCST90017039	|| id:ebi-a-GCST90017039	TRUE	reported	igd	3	TRUE
92	rs115602804	G	A	G	A	0.10308	0.0171157	NA	0.0551661	FALSE	FALSE	FALSE	ebi-a-GCST90013410	3	191572365	0.0236267	392871	0.47	Basal cell carcinoma || id:ebi-a-GCST90013410	Basal cell carcinoma	Basal cell carcinoma || ||	TRUE	igd	NA	NA	NA	NA	NA	NA	NA	3	191572365	0.0222736	1.93059e-06	14306	ebi-a-GCST90017039	|| id:ebi-a-GCST90017039	TRUE	reported	igd	3	TRUE
93	rs11965579	G	C	G	C	0.162824	-0.0124218	NA	0.0247993	FALSE	TRUE	TRUE	ebi-a-GCST90013410	6	165969505	0.0350681	392871	0.719999	Basal cell carcinoma || id:ebi-a-GCST90013410	Basal cell carcinoma	Basal cell carcinoma || ||	TRUE	igd	NA	NA	NA	NA	NA	NA	NA	6	165969505	0.0381863	8.86584e-06	14306	ebi-a-GCST90017039	|| id:ebi-a-GCST90017039	TRUE	reported	igd	3	FALSE
94	rs17141986	C	G	C	G	-0.0500303	-0.012116	NA	0.608738	FALSE	TRUE	TRUE	ebi-a-GCST90013410	16	7045276	0.0111005	392871	0.28	Basal cell carcinoma || id:ebi-a-GCST90013410	Basal cell carcinoma	Basal cell carcinoma || ||	TRUE	igd	NA	NA	NA	NA	NA	NA	NA	16	7045276	0.0111459	7.27411e-06	14306	ebi-a-GCST90017039	|| id:ebi-a-GCST90017039	TRUE	reported	igd	3	FALSE
95	rs3860755	G	C	G	C	0.0558784	-0.00787102	NA	0.294685	FALSE	TRUE	TRUE	ebi-a-GCST90013410	5	169360155	0.011893	392871	0.51	Basal cell carcinoma || id:ebi-a-GCST90013410	Basal cell carcinoma	Basal cell carcinoma || ||	TRUE	igd	NA	NA	NA	NA	NA	NA	NA	5	169360155	0.0116625	1.71325e-06	14306	ebi-a-GCST90017039	|| id:ebi-a-GCST90017039	TRUE	reported	igd	3	FALSE
96	rs4236095	A	G	A	G	-0.0761961	-0.0234507	NA	0.863529	FALSE	FALSE	FALSE	ebi-a-GCST90013410	6	47368687	0.015813	392871	0.14	Basal cell carcinoma || id:ebi-a-GCST90013410	Basal cell carcinoma	Basal cell carcinoma || ||	TRUE	igd	NA	NA	NA	NA	NA	NA	NA	6	47368687	0.0157042	1.93143e-06	14306	ebi-a-GCST90017039	|| id:ebi-a-GCST90017039	TRUE	reported	igd	3	TRUE
97	rs60884758	C	T	C	T	-0.0702667	-0.00260147	NA	0.171205	FALSE	FALSE	FALSE	ebi-a-GCST90013410	9	2217340	0.0145159	392871	0.86	Basal cell carcinoma || id:ebi-a-GCST90013410	Basal cell carcinoma	Basal cell carcinoma || ||	TRUE	igd	NA	NA	NA	NA	NA	NA	NA	9	2217340	0.0142249	5.7069e-07	14306	ebi-a-GCST90017039	|| id:ebi-a-GCST90017039	TRUE	reported	igd	3	TRUE
98	rs6657302	T	C	T	C	-0.10452	-0.011377	NA	0.0577893	FALSE	FALSE	FALSE	ebi-a-GCST90013410	1	85585609	0.0233657	392871	0.630001	Basal cell carcinoma || id:ebi-a-GCST90013410	Basal cell carcinoma	Basal cell carcinoma || ||	TRUE	igd	NA	NA	NA	NA	NA	NA	NA	1	85585609	0.0225521	9.75708e-06	14306	ebi-a-GCST90017039	|| id:ebi-a-GCST90017039	TRUE	reported	igd	3	TRUE
99	rs72893646	A	T	A	T	-0.0715594	-0.0184227	NA	0.156715	FALSE	TRUE	TRUE	ebi-a-GCST90013410	2	38037203	0.0150012	392871	0.22	Basal cell carcinoma || id:ebi-a-GCST90013410	Basal cell carcinoma	Basal cell carcinoma || ||	TRUE	igd	NA	NA	NA	NA	NA	NA	NA	2	38037203	0.0156668	8.83385e-06	14306	ebi-a-GCST90017039	|| id:ebi-a-GCST90017039	TRUE	reported	igd	3	FALSE
100	rs7298818	C	T	C	T	0.0888832	-0.00726771	NA	0.0846863	FALSE	FALSE	FALSE	ebi-a-GCST90013410	12	56396953	0.0195593	392871	0.709999	Basal cell carcinoma || id:ebi-a-GCST90013410	Basal cell carcinoma	Basal cell carcinoma || ||	TRUE	igd	NA	NA	NA	NA	NA	NA	NA	12	56396953	0.0200902	8.53631e-06	14306	ebi-a-GCST90017039	|| id:ebi-a-GCST90017039	TRUE	reported	igd	3	TRUE
