# Supplementary material for: Causal relationship between the gut microbiome and basal cell carcinoma, melanoma skin cancer, ease of skin tanning: evidence from three two-sample mendelian randomisation studies
Source: Front Immunol. 2024 Jan 18;15:1279680. doi: 10.3389/fimmu.2024.1279680 (PMC10830803; doi:10.3389/fimmu.2024.1279680)
Supplement: Supplementary file 2 [file DataSheet_2.csv]

	exposure	outcome	id.exposure	id.outcome	samplesize	SNP	b	se	p
1	|| id:ebi-a-GCST90016938	Basal cell carcinoma || id:ebi-a-GCST90013410	ebi-a-GCST90016938	ebi-a-GCST90013410	392871	rs10759623	0.087052269923112	0.0351867030924895	0.0133605801779842
2	|| id:ebi-a-GCST90016938	Basal cell carcinoma || id:ebi-a-GCST90013410	ebi-a-GCST90016938	ebi-a-GCST90013410	392871	rs11547158	0.0565584678412971	0.0350736512446212	0.106839509880203
3	|| id:ebi-a-GCST90016938	Basal cell carcinoma || id:ebi-a-GCST90013410	ebi-a-GCST90016938	ebi-a-GCST90013410	392871	rs17379710	0.0687646558912208	0.0347890314147503	0.0480847277761975
4	|| id:ebi-a-GCST90016938	Basal cell carcinoma || id:ebi-a-GCST90013410	ebi-a-GCST90016938	ebi-a-GCST90013410	392871	rs2155352	0.06112988307158	0.0351086130681443	0.0816546863166217
5	|| id:ebi-a-GCST90016938	Basal cell carcinoma || id:ebi-a-GCST90013410	ebi-a-GCST90016938	ebi-a-GCST90013410	392871	rs2156611	0.060785051752235	0.0346334999318866	0.0792432115794642
6	|| id:ebi-a-GCST90016938	Basal cell carcinoma || id:ebi-a-GCST90013410	ebi-a-GCST90016938	ebi-a-GCST90013410	392871	rs3733511	0.0825860393892929	0.0348657256749836	0.0178512867988468
7	|| id:ebi-a-GCST90016938	Basal cell carcinoma || id:ebi-a-GCST90013410	ebi-a-GCST90016938	ebi-a-GCST90013410	392871	rs488164	0.0649996308071653	0.0347756079525523	0.0616067351623365
8	|| id:ebi-a-GCST90016938	Basal cell carcinoma || id:ebi-a-GCST90013410	ebi-a-GCST90016938	ebi-a-GCST90013410	392871	rs697771	0.0624735596791337	0.034772077690526	0.0723898020472852
9	|| id:ebi-a-GCST90016938	Basal cell carcinoma || id:ebi-a-GCST90013410	ebi-a-GCST90016938	ebi-a-GCST90013410	392871	All	0.0680118288112264	0.032645169289627	0.0372178943364946
10	|| id:ebi-a-GCST90016979	Basal cell carcinoma || id:ebi-a-GCST90013410	ebi-a-GCST90016979	ebi-a-GCST90013410	392871	rs10074000	-0.0713009497294907	0.0440156867334324	0.105254058638771
11	|| id:ebi-a-GCST90016979	Basal cell carcinoma || id:ebi-a-GCST90013410	ebi-a-GCST90016979	ebi-a-GCST90013410	392871	rs10506058	-0.0774353949116535	0.0438451371706675	0.0773771677058986
12	|| id:ebi-a-GCST90016979	Basal cell carcinoma || id:ebi-a-GCST90013410	ebi-a-GCST90016979	ebi-a-GCST90013410	392871	rs40656	-0.105911189344675	0.0442607856961265	0.016716254092687
13	|| id:ebi-a-GCST90016979	Basal cell carcinoma || id:ebi-a-GCST90013410	ebi-a-GCST90016979	ebi-a-GCST90013410	392871	rs4869133	-0.103356592529679	0.0439543122445566	0.0187001454119959
14	|| id:ebi-a-GCST90016979	Basal cell carcinoma || id:ebi-a-GCST90013410	ebi-a-GCST90016979	ebi-a-GCST90013410	392871	rs61267978	-0.112861500693456	0.0439669280899368	0.0102593403667125
15	|| id:ebi-a-GCST90016979	Basal cell carcinoma || id:ebi-a-GCST90013410	ebi-a-GCST90016979	ebi-a-GCST90013410	392871	rs6890185	-0.0974422055722005	0.0444927475267151	0.0285192029285789
16	|| id:ebi-a-GCST90016979	Basal cell carcinoma || id:ebi-a-GCST90013410	ebi-a-GCST90016979	ebi-a-GCST90013410	392871	rs77845139	-0.0944091255510921	0.0439204082272801	0.0315908053271266
17	|| id:ebi-a-GCST90016979	Basal cell carcinoma || id:ebi-a-GCST90013410	ebi-a-GCST90016979	ebi-a-GCST90013410	392871	All	-0.0946374790051604	0.0407949876051137	0.020350018582888
18	|| id:ebi-a-GCST90017008	Basal cell carcinoma || id:ebi-a-GCST90013410	ebi-a-GCST90017008	ebi-a-GCST90013410	392871	rs11126423	0.111811735448779	0.0603090153154847	0.0637419567586692
19	|| id:ebi-a-GCST90017008	Basal cell carcinoma || id:ebi-a-GCST90013410	ebi-a-GCST90017008	ebi-a-GCST90013410	392871	rs11736617	0.125830910959142	0.0592820595045074	0.0337890664787151
20	|| id:ebi-a-GCST90017008	Basal cell carcinoma || id:ebi-a-GCST90013410	ebi-a-GCST90017008	ebi-a-GCST90013410	392871	rs12812672	0.107674119931954	0.0598673884794344	0.0720908753597545
21	|| id:ebi-a-GCST90017008	Basal cell carcinoma || id:ebi-a-GCST90013410	ebi-a-GCST90017008	ebi-a-GCST90013410	392871	rs149302	0.120258004741046	0.0604258312639298	0.0465716138491327
22	|| id:ebi-a-GCST90017008	Basal cell carcinoma || id:ebi-a-GCST90013410	ebi-a-GCST90017008	ebi-a-GCST90013410	392871	rs16840310	0.0986981807605973	0.0584344856174305	0.0912117739994238
23	|| id:ebi-a-GCST90017008	Basal cell carcinoma || id:ebi-a-GCST90013410	ebi-a-GCST90017008	ebi-a-GCST90013410	392871	rs16940167	0.108157937005991	0.0598167559745654	0.0705824565491813
24	|| id:ebi-a-GCST90017008	Basal cell carcinoma || id:ebi-a-GCST90013410	ebi-a-GCST90017008	ebi-a-GCST90013410	392871	rs17156849	0.0918818057832715	0.0584244694623222	0.115797647290705
25	|| id:ebi-a-GCST90017008	Basal cell carcinoma || id:ebi-a-GCST90013410	ebi-a-GCST90017008	ebi-a-GCST90013410	392871	rs62200412	0.123703070643293	0.0605688398146906	0.0411163336610379
26	|| id:ebi-a-GCST90017008	Basal cell carcinoma || id:ebi-a-GCST90013410	ebi-a-GCST90017008	ebi-a-GCST90013410	392871	rs72730932	0.111628008148068	0.0616170352403144	0.0700415328891195
27	|| id:ebi-a-GCST90017008	Basal cell carcinoma || id:ebi-a-GCST90013410	ebi-a-GCST90017008	ebi-a-GCST90013410	392871	rs739451	0.113720828353649	0.0604390404273409	0.0598932017341873
28	|| id:ebi-a-GCST90017008	Basal cell carcinoma || id:ebi-a-GCST90013410	ebi-a-GCST90017008	ebi-a-GCST90013410	392871	rs9276029	0.174222588276126	0.059489823837297	0.00340479579282307
29	|| id:ebi-a-GCST90017008	Basal cell carcinoma || id:ebi-a-GCST90013410	ebi-a-GCST90017008	ebi-a-GCST90013410	392871	rs9837139	0.11726941876085	0.0605210803896934	0.05266443036748
30	|| id:ebi-a-GCST90017008	Basal cell carcinoma || id:ebi-a-GCST90013410	ebi-a-GCST90017008	ebi-a-GCST90013410	392871	All	0.116908305408058	0.0557752508582845	0.0360768161400473
31	|| id:ebi-a-GCST90017039	Basal cell carcinoma || id:ebi-a-GCST90013410	ebi-a-GCST90017039	ebi-a-GCST90013410	392871	rs114567323	0.109675833135653	0.0969706194295887	0.258046139121126
32	|| id:ebi-a-GCST90017039	Basal cell carcinoma || id:ebi-a-GCST90013410	ebi-a-GCST90017039	ebi-a-GCST90013410	392871	rs115602804	0.178613412794776	0.0839044154308345	0.0332730865975858
33	|| id:ebi-a-GCST90017039	Basal cell carcinoma || id:ebi-a-GCST90013410	ebi-a-GCST90017039	ebi-a-GCST90013410	392871	rs4236095	0.155125759823349	0.0851681400745078	0.068545166500386
34	|| id:ebi-a-GCST90017039	Basal cell carcinoma || id:ebi-a-GCST90013410	ebi-a-GCST90017039	ebi-a-GCST90013410	392871	rs60884758	0.200978216812683	0.0852341487587923	0.018375961273494
35	|| id:ebi-a-GCST90017039	Basal cell carcinoma || id:ebi-a-GCST90013410	ebi-a-GCST90017039	ebi-a-GCST90013410	392871	rs6657302	0.186812622303272	0.0841939168142744	0.0264977798420429
36	|| id:ebi-a-GCST90017039	Basal cell carcinoma || id:ebi-a-GCST90013410	ebi-a-GCST90017039	ebi-a-GCST90013410	392871	rs7298818	0.215199064985139	0.0843858136688017	0.0107667128697915
37	|| id:ebi-a-GCST90017039	Basal cell carcinoma || id:ebi-a-GCST90013410	ebi-a-GCST90017039	ebi-a-GCST90013410	392871	All	0.177127983160509	0.0787912234987626	0.0245718906650817
38	|| id:ebi-a-GCST90017047	Basal cell carcinoma || id:ebi-a-GCST90013410	ebi-a-GCST90017047	ebi-a-GCST90013410	392871	rs10279978	-0.113082776068721	0.050628961854535	0.0255121007166925
39	|| id:ebi-a-GCST90017047	Basal cell carcinoma || id:ebi-a-GCST90013410	ebi-a-GCST90017047	ebi-a-GCST90013410	392871	rs11221428	-0.0944532034239289	0.0504602035409625	0.0612293567562431
40	|| id:ebi-a-GCST90017047	Basal cell carcinoma || id:ebi-a-GCST90013410	ebi-a-GCST90017047	ebi-a-GCST90013410	392871	rs16843578	-0.0920247650604967	0.0502179747775398	0.0668759946394542
41	|| id:ebi-a-GCST90017047	Basal cell carcinoma || id:ebi-a-GCST90013410	ebi-a-GCST90017047	ebi-a-GCST90013410	392871	rs28603357	-0.0892609508391211	0.0537025320661885	0.0964853632276333
42	|| id:ebi-a-GCST90017047	Basal cell carcinoma || id:ebi-a-GCST90013410	ebi-a-GCST90017047	ebi-a-GCST90013410	392871	rs34302036	-0.113047150202389	0.0504279963137284	0.0249772914255071
43	|| id:ebi-a-GCST90017047	Basal cell carcinoma || id:ebi-a-GCST90013410	ebi-a-GCST90017047	ebi-a-GCST90013410	392871	rs61841503	-0.0785122813953487	0.0514401572007435	0.126939187866233
44	|| id:ebi-a-GCST90017047	Basal cell carcinoma || id:ebi-a-GCST90013410	ebi-a-GCST90017047	ebi-a-GCST90013410	392871	rs62504452	-0.114386413836321	0.0503578001458727	0.0231183230618718
45	|| id:ebi-a-GCST90017047	Basal cell carcinoma || id:ebi-a-GCST90013410	ebi-a-GCST90017047	ebi-a-GCST90013410	392871	rs7109293	-0.0968794072337341	0.0500466513867217	0.0528944056118597
46	|| id:ebi-a-GCST90017047	Basal cell carcinoma || id:ebi-a-GCST90013410	ebi-a-GCST90017047	ebi-a-GCST90013410	392871	rs75200530	-0.106651339443441	0.0527237241065053	0.043090269463847
47	|| id:ebi-a-GCST90017047	Basal cell carcinoma || id:ebi-a-GCST90013410	ebi-a-GCST90017047	ebi-a-GCST90013410	392871	rs75987356	-0.107641319683858	0.050783692130701	0.0340394503710025
48	|| id:ebi-a-GCST90017047	Basal cell carcinoma || id:ebi-a-GCST90013410	ebi-a-GCST90017047	ebi-a-GCST90013410	392871	rs77702691	-0.0956660488899751	0.0505634959040464	0.0584912057346058
49	|| id:ebi-a-GCST90017047	Basal cell carcinoma || id:ebi-a-GCST90013410	ebi-a-GCST90017047	ebi-a-GCST90013410	392871	rs9389266	-0.0871842625730592	0.0502814803495259	0.0829315793168369
50	|| id:ebi-a-GCST90017047	Basal cell carcinoma || id:ebi-a-GCST90013410	ebi-a-GCST90017047	ebi-a-GCST90013410	392871	rs9567264	-0.109080312405938	0.0503356662416063	0.0302304255413245
51	|| id:ebi-a-GCST90017047	Basal cell carcinoma || id:ebi-a-GCST90013410	ebi-a-GCST90017047	ebi-a-GCST90013410	392871	All	-0.0999306430512421	0.0488934386822623	0.0409687955868858
52	|| id:ebi-a-GCST90017049	Basal cell carcinoma || id:ebi-a-GCST90013410	ebi-a-GCST90017049	ebi-a-GCST90013410	392871	rs10827477	-0.147950329535201	0.0746844002051359	0.0475904736624042
53	|| id:ebi-a-GCST90017049	Basal cell carcinoma || id:ebi-a-GCST90013410	ebi-a-GCST90017049	ebi-a-GCST90013410	392871	rs113753996	-0.149946747278376	0.0741127271573807	0.0430499207069895
54	|| id:ebi-a-GCST90017049	Basal cell carcinoma || id:ebi-a-GCST90013410	ebi-a-GCST90017049	ebi-a-GCST90013410	392871	rs1492620	-0.139181055166182	0.0740690934733683	0.0602348552678554
55	|| id:ebi-a-GCST90017049	Basal cell carcinoma || id:ebi-a-GCST90013410	ebi-a-GCST90017049	ebi-a-GCST90013410	392871	rs2482038	-0.163525447550803	0.0747711838752538	0.0287416761453259
56	|| id:ebi-a-GCST90017049	Basal cell carcinoma || id:ebi-a-GCST90013410	ebi-a-GCST90017049	ebi-a-GCST90013410	392871	rs2791343	-0.125597351704447	0.0742532193126623	0.0907464075772808
57	|| id:ebi-a-GCST90017049	Basal cell carcinoma || id:ebi-a-GCST90013410	ebi-a-GCST90017049	ebi-a-GCST90013410	392871	rs2833828	-0.116149308844297	0.0741746157066066	0.117374308662037
58	|| id:ebi-a-GCST90017049	Basal cell carcinoma || id:ebi-a-GCST90013410	ebi-a-GCST90017049	ebi-a-GCST90013410	392871	rs4955951	-0.166969171652022	0.0736002780541569	0.0232930082499873
59	|| id:ebi-a-GCST90017049	Basal cell carcinoma || id:ebi-a-GCST90013410	ebi-a-GCST90017049	ebi-a-GCST90013410	392871	rs6121460	-0.146458852104561	0.0740478147677564	0.0479404776885809
60	|| id:ebi-a-GCST90017049	Basal cell carcinoma || id:ebi-a-GCST90013410	ebi-a-GCST90017049	ebi-a-GCST90013410	392871	rs79968837	-0.133978028478508	0.0751196473479848	0.0745003204412902
61	|| id:ebi-a-GCST90017049	Basal cell carcinoma || id:ebi-a-GCST90013410	ebi-a-GCST90017049	ebi-a-GCST90013410	392871	rs8053158	-0.172144613364364	0.0742180705632087	0.0203710071411054
62	|| id:ebi-a-GCST90017049	Basal cell carcinoma || id:ebi-a-GCST90013410	ebi-a-GCST90017049	ebi-a-GCST90013410	392871	All	-0.146223387446597	0.0704887522491105	0.0380401766478831
63	|| id:ebi-a-GCST90017061	Basal cell carcinoma || id:ebi-a-GCST90013410	ebi-a-GCST90017061	ebi-a-GCST90013410	392871	rs10495392	-0.122640121955986	0.0601728391996933	0.041536845269916
64	|| id:ebi-a-GCST90017061	Basal cell carcinoma || id:ebi-a-GCST90013410	ebi-a-GCST90017061	ebi-a-GCST90013410	392871	rs10941294	-0.119232036257018	0.0612163113876317	0.0514488624239245
65	|| id:ebi-a-GCST90017061	Basal cell carcinoma || id:ebi-a-GCST90013410	ebi-a-GCST90017061	ebi-a-GCST90013410	392871	rs115777838	-0.123161122652816	0.0638210744721198	0.0536331517640801
66	|| id:ebi-a-GCST90017061	Basal cell carcinoma || id:ebi-a-GCST90013410	ebi-a-GCST90017061	ebi-a-GCST90013410	392871	rs12638134	-0.0937078133340925	0.0605918620643436	0.121973908899959
67	|| id:ebi-a-GCST90017061	Basal cell carcinoma || id:ebi-a-GCST90013410	ebi-a-GCST90017061	ebi-a-GCST90013410	392871	rs34402072	-0.120959474181413	0.0601929602722049	0.0444811065166367
68	|| id:ebi-a-GCST90017061	Basal cell carcinoma || id:ebi-a-GCST90013410	ebi-a-GCST90017061	ebi-a-GCST90013410	392871	rs56105232	-0.123879431655854	0.0614600698440986	0.0438409430792462
69	|| id:ebi-a-GCST90017061	Basal cell carcinoma || id:ebi-a-GCST90013410	ebi-a-GCST90017061	ebi-a-GCST90013410	392871	rs72809222	-0.125552702862532	0.060808825668497	0.0389502728087168
70	|| id:ebi-a-GCST90017061	Basal cell carcinoma || id:ebi-a-GCST90013410	ebi-a-GCST90017061	ebi-a-GCST90013410	392871	rs73186226	-0.105614603148621	0.0603599532264938	0.080162105356161
71	|| id:ebi-a-GCST90017061	Basal cell carcinoma || id:ebi-a-GCST90013410	ebi-a-GCST90017061	ebi-a-GCST90013410	392871	rs853612	-0.134858052315383	0.0600726225591714	0.0247734606388944
72	|| id:ebi-a-GCST90017061	Basal cell carcinoma || id:ebi-a-GCST90013410	ebi-a-GCST90017061	ebi-a-GCST90013410	392871	rs995642	-0.126634345539256	0.0603997160706569	0.0360285580284564
73	|| id:ebi-a-GCST90017061	Basal cell carcinoma || id:ebi-a-GCST90013410	ebi-a-GCST90017061	ebi-a-GCST90013410	392871	All	-0.11959960546808	0.057758663097438	0.0383888772892831
74	|| id:ebi-a-GCST90017074	Basal cell carcinoma || id:ebi-a-GCST90013410	ebi-a-GCST90017074	ebi-a-GCST90013410	392871	rs11054680	0.183028718758872	0.0515572065131714	0.000385213110615407
75	|| id:ebi-a-GCST90017074	Basal cell carcinoma || id:ebi-a-GCST90013410	ebi-a-GCST90017074	ebi-a-GCST90013410	392871	rs11666533	0.170543852750848	0.0534664363939752	0.00142402485279029
76	|| id:ebi-a-GCST90017074	Basal cell carcinoma || id:ebi-a-GCST90013410	ebi-a-GCST90017074	ebi-a-GCST90013410	392871	rs12603364	0.151457456778319	0.0524802463681734	0.00390184777522625
77	|| id:ebi-a-GCST90017074	Basal cell carcinoma || id:ebi-a-GCST90013410	ebi-a-GCST90017074	ebi-a-GCST90013410	392871	rs149744580	0.173563231950243	0.053962381339585	0.00129821261346501
78	|| id:ebi-a-GCST90017074	Basal cell carcinoma || id:ebi-a-GCST90013410	ebi-a-GCST90017074	ebi-a-GCST90013410	392871	rs2834977	0.142502853306269	0.0515426800609944	0.00569656618984639
79	|| id:ebi-a-GCST90017074	Basal cell carcinoma || id:ebi-a-GCST90013410	ebi-a-GCST90017074	ebi-a-GCST90013410	392871	rs2952020	0.165296916985255	0.0536541419730795	0.00206455134410742
80	|| id:ebi-a-GCST90017074	Basal cell carcinoma || id:ebi-a-GCST90013410	ebi-a-GCST90017074	ebi-a-GCST90013410	392871	rs3734633	0.184710287022052	0.05133175184942	0.000320226210652218
81	|| id:ebi-a-GCST90017074	Basal cell carcinoma || id:ebi-a-GCST90013410	ebi-a-GCST90017074	ebi-a-GCST90013410	392871	rs4869133	0.176477508911949	0.0522829037408467	0.000736992747122677
82	|| id:ebi-a-GCST90017074	Basal cell carcinoma || id:ebi-a-GCST90013410	ebi-a-GCST90017074	ebi-a-GCST90013410	392871	rs55756211	0.143349586397293	0.0516370744174561	0.00550155986339789
83	|| id:ebi-a-GCST90017074	Basal cell carcinoma || id:ebi-a-GCST90013410	ebi-a-GCST90017074	ebi-a-GCST90013410	392871	rs7199484	0.14633404992546	0.0514591983602101	0.00445942977113317
84	|| id:ebi-a-GCST90017074	Basal cell carcinoma || id:ebi-a-GCST90013410	ebi-a-GCST90017074	ebi-a-GCST90013410	392871	All	0.163700527677972	0.0490598040202637	0.000847627479866197
