# Supplementary material for: Causal relationship between the gut microbiome and basal cell carcinoma, melanoma skin cancer, ease of skin tanning: evidence from three two-sample mendelian randomisation studies
Source: Front Immunol. 2024 Jan 18;15:1279680. doi: 10.3389/fimmu.2024.1279680 (PMC10830803; doi:10.3389/fimmu.2024.1279680)
Supplement: Supplementary file 3 [file DataSheet_3.csv]

	exposure	outcome	id.exposure	id.outcome	samplesize	SNP	b	se	p
1	|| id:ebi-a-GCST90016938	Basal cell carcinoma || id:ebi-a-GCST90013410	ebi-a-GCST90016938	ebi-a-GCST90013410	392871	rs10759623	-0.0496905283286556	0.0874848101656232	0.570041517534759
2	|| id:ebi-a-GCST90016938	Basal cell carcinoma || id:ebi-a-GCST90013410	ebi-a-GCST90016938	ebi-a-GCST90013410	392871	rs11547158	0.142232782842246	0.0892848495768557	0.111155122104509
3	|| id:ebi-a-GCST90016938	Basal cell carcinoma || id:ebi-a-GCST90013410	ebi-a-GCST90016938	ebi-a-GCST90013410	392871	rs17379710	0.0624623011951917	0.0944545165531048	0.508423136021115
4	|| id:ebi-a-GCST90016938	Basal cell carcinoma || id:ebi-a-GCST90013410	ebi-a-GCST90016938	ebi-a-GCST90013410	392871	rs2155352	0.111953128113832	0.0887144774076977	0.206967211241619
5	|| id:ebi-a-GCST90016938	Basal cell carcinoma || id:ebi-a-GCST90013410	ebi-a-GCST90016938	ebi-a-GCST90013410	392871	rs2156611	0.125584517184361	0.097753498213111	0.198894999648986
6	|| id:ebi-a-GCST90016938	Basal cell carcinoma || id:ebi-a-GCST90013410	ebi-a-GCST90016938	ebi-a-GCST90013410	392871	rs3733511	-0.0355947229304578	0.0929607884415959	0.70179361595108
7	|| id:ebi-a-GCST90016938	Basal cell carcinoma || id:ebi-a-GCST90013410	ebi-a-GCST90016938	ebi-a-GCST90013410	392871	rs488164	0.0903608535737894	0.0947244868557094	0.340117346069144
8	|| id:ebi-a-GCST90016938	Basal cell carcinoma || id:ebi-a-GCST90013410	ebi-a-GCST90016938	ebi-a-GCST90013410	392871	rs697771	0.109173415365789	0.0947959244372307	0.249457601874363
9	|| id:ebi-a-GCST90016938	Basal cell carcinoma || id:ebi-a-GCST90013410	ebi-a-GCST90016938	ebi-a-GCST90013410	392871	All - Inverse variance weighted	0.0680118288112264	0.032645169289627	0.0372178943364946
10	|| id:ebi-a-GCST90016938	Basal cell carcinoma || id:ebi-a-GCST90013410	ebi-a-GCST90016938	ebi-a-GCST90013410	392871	All - MR Egger	0.0147089738434675	0.208653587121186	0.946090813539971
11	|| id:ebi-a-GCST90016979	Basal cell carcinoma || id:ebi-a-GCST90013410	ebi-a-GCST90016979	ebi-a-GCST90013410	392871	rs10074000	-0.236820980438002	0.108646052529031	0.0292761704673151
12	|| id:ebi-a-GCST90016979	Basal cell carcinoma || id:ebi-a-GCST90013410	ebi-a-GCST90016979	ebi-a-GCST90013410	392871	rs10506058	-0.205528720783754	0.111321621426451	0.0648543792754069
13	|| id:ebi-a-GCST90016979	Basal cell carcinoma || id:ebi-a-GCST90013410	ebi-a-GCST90016979	ebi-a-GCST90013410	392871	rs40656	-0.0309911400213088	0.105165283463242	0.768230829105058
14	|| id:ebi-a-GCST90016979	Basal cell carcinoma || id:ebi-a-GCST90013410	ebi-a-GCST90016979	ebi-a-GCST90013410	392871	rs4869133	-0.0404429345869949	0.109582980325708	0.712081371427939
15	|| id:ebi-a-GCST90016979	Basal cell carcinoma || id:ebi-a-GCST90013410	ebi-a-GCST90016979	ebi-a-GCST90013410	392871	rs61267978	0.0181684797389176	0.109388088115311	0.868084597215643
16	|| id:ebi-a-GCST90016979	Basal cell carcinoma || id:ebi-a-GCST90013410	ebi-a-GCST90016979	ebi-a-GCST90013410	392871	rs6890185	-0.0798368951897306	0.102207645648187	0.434729278745623
17	|| id:ebi-a-GCST90016979	Basal cell carcinoma || id:ebi-a-GCST90013410	ebi-a-GCST90016979	ebi-a-GCST90013410	392871	rs77845139	-0.0960728044315741	0.110112789474142	0.38293866120056
18	|| id:ebi-a-GCST90016979	Basal cell carcinoma || id:ebi-a-GCST90013410	ebi-a-GCST90016979	ebi-a-GCST90013410	392871	All - Inverse variance weighted	-0.0946374790051604	0.0407949876051137	0.020350018582888
19	|| id:ebi-a-GCST90016979	Basal cell carcinoma || id:ebi-a-GCST90013410	ebi-a-GCST90016979	ebi-a-GCST90013410	392871	All - MR Egger	0.286938245740662	0.219703094023928	0.248396952236828
20	|| id:ebi-a-GCST90017008	Basal cell carcinoma || id:ebi-a-GCST90013410	ebi-a-GCST90017008	ebi-a-GCST90013410	392871	rs11126423	0.181309355715785	0.205962191466377	0.378694607583011
21	|| id:ebi-a-GCST90017008	Basal cell carcinoma || id:ebi-a-GCST90013410	ebi-a-GCST90017008	ebi-a-GCST90013410	392871	rs11736617	-0.0125489635849178	0.219650477357922	0.954440435544982
22	|| id:ebi-a-GCST90017008	Basal cell carcinoma || id:ebi-a-GCST90013410	ebi-a-GCST90017008	ebi-a-GCST90013410	392871	rs12812672	0.225433820850466	0.199177640139489	0.257708884214886
23	|| id:ebi-a-GCST90017008	Basal cell carcinoma || id:ebi-a-GCST90013410	ebi-a-GCST90017008	ebi-a-GCST90013410	392871	rs149302	0.0736643769312382	0.208018462443951	0.723245787514494
24	|| id:ebi-a-GCST90017008	Basal cell carcinoma || id:ebi-a-GCST90013410	ebi-a-GCST90017008	ebi-a-GCST90013410	392871	rs16840310	0.303432930078349	0.187016899870406	0.10469860960258
25	|| id:ebi-a-GCST90017008	Basal cell carcinoma || id:ebi-a-GCST90013410	ebi-a-GCST90017008	ebi-a-GCST90013410	392871	rs16940167	0.224560167742358	0.203427196977143	0.26964316209839
26	|| id:ebi-a-GCST90017008	Basal cell carcinoma || id:ebi-a-GCST90013410	ebi-a-GCST90017008	ebi-a-GCST90013410	392871	rs17156849	0.37424418244147	0.18734620120293	0.0457592261337309
27	|| id:ebi-a-GCST90017008	Basal cell carcinoma || id:ebi-a-GCST90013410	ebi-a-GCST90017008	ebi-a-GCST90013410	392871	rs62200412	0.0444548361680263	0.190479877030808	0.815463723243963
28	|| id:ebi-a-GCST90017008	Basal cell carcinoma || id:ebi-a-GCST90013410	ebi-a-GCST90017008	ebi-a-GCST90013410	392871	rs72730932	0.159813864349087	0.168489226387597	0.342869436763612
29	|| id:ebi-a-GCST90017008	Basal cell carcinoma || id:ebi-a-GCST90013410	ebi-a-GCST90017008	ebi-a-GCST90013410	392871	rs739451	0.158039929863344	0.207976120285288	0.447317592203465
30	|| id:ebi-a-GCST90017008	Basal cell carcinoma || id:ebi-a-GCST90013410	ebi-a-GCST90017008	ebi-a-GCST90013410	392871	rs9276029	-0.299519093302308	0.160354406791359	0.061782012758111
31	|| id:ebi-a-GCST90017008	Basal cell carcinoma || id:ebi-a-GCST90013410	ebi-a-GCST90017008	ebi-a-GCST90013410	392871	rs9837139	0.112176339285714	0.209464285714286	0.592277047804156
32	|| id:ebi-a-GCST90017008	Basal cell carcinoma || id:ebi-a-GCST90013410	ebi-a-GCST90017008	ebi-a-GCST90013410	392871	All - Inverse variance weighted	0.116908305408058	0.0557752508582845	0.0360768161400473
33	|| id:ebi-a-GCST90017008	Basal cell carcinoma || id:ebi-a-GCST90013410	ebi-a-GCST90017008	ebi-a-GCST90013410	392871	All - MR Egger	0.199562135448401	0.316996863511243	0.543110106453741
34	|| id:ebi-a-GCST90017039	Basal cell carcinoma || id:ebi-a-GCST90013410	ebi-a-GCST90017039	ebi-a-GCST90013410	392871	rs114567323	0.308181125923701	0.135165542315984	0.0226060696399102
35	|| id:ebi-a-GCST90017039	Basal cell carcinoma || id:ebi-a-GCST90013410	ebi-a-GCST90017039	ebi-a-GCST90013410	392871	rs115602804	0.166042879317035	0.229207411719053	0.468806730408878
36	|| id:ebi-a-GCST90017039	Basal cell carcinoma || id:ebi-a-GCST90013410	ebi-a-GCST90017039	ebi-a-GCST90013410	392871	rs4236095	0.307767720395138	0.207530306669239	0.138074057932746
37	|| id:ebi-a-GCST90017039	Basal cell carcinoma || id:ebi-a-GCST90013410	ebi-a-GCST90017039	ebi-a-GCST90013410	392871	rs60884758	0.0370228002738139	0.206582919078312	0.857768724834131
38	|| id:ebi-a-GCST90017039	Basal cell carcinoma || id:ebi-a-GCST90013410	ebi-a-GCST90017039	ebi-a-GCST90013410	392871	rs6657302	0.108849980864906	0.223552430156908	0.626321899264431
39	|| id:ebi-a-GCST90017039	Basal cell carcinoma || id:ebi-a-GCST90013410	ebi-a-GCST90017039	ebi-a-GCST90013410	392871	rs7298818	-0.0817669705861175	0.22005620859735	0.710210710310057
40	|| id:ebi-a-GCST90017039	Basal cell carcinoma || id:ebi-a-GCST90013410	ebi-a-GCST90017039	ebi-a-GCST90013410	392871	All - Inverse variance weighted	0.177127983160509	0.0787912234987626	0.0245718906650817
41	|| id:ebi-a-GCST90017039	Basal cell carcinoma || id:ebi-a-GCST90013410	ebi-a-GCST90017039	ebi-a-GCST90013410	392871	All - MR Egger	0.405518720493053	0.236986911342328	0.162223273391066
42	|| id:ebi-a-GCST90017047	Basal cell carcinoma || id:ebi-a-GCST90013410	ebi-a-GCST90017047	ebi-a-GCST90013410	392871	rs10279978	0.0821006682717188	0.188353621492698	0.662919591034511
43	|| id:ebi-a-GCST90017047	Basal cell carcinoma || id:ebi-a-GCST90013410	ebi-a-GCST90017047	ebi-a-GCST90013410	392871	rs11221428	-0.184049071313288	0.197745119217809	0.351988651240258
44	|| id:ebi-a-GCST90017047	Basal cell carcinoma || id:ebi-a-GCST90013410	ebi-a-GCST90017047	ebi-a-GCST90013410	392871	rs16843578	-0.243897924768873	0.214296976039558	0.255065993509558
45	|| id:ebi-a-GCST90017047	Basal cell carcinoma || id:ebi-a-GCST90013410	ebi-a-GCST90017047	ebi-a-GCST90013410	392871	rs28603357	-0.151626952552452	0.118208467691277	0.199594380144909
46	|| id:ebi-a-GCST90017047	Basal cell carcinoma || id:ebi-a-GCST90013410	ebi-a-GCST90017047	ebi-a-GCST90013410	392871	rs34302036	0.105797248941866	0.199714317387567	0.596290174207417
47	|| id:ebi-a-GCST90017047	Basal cell carcinoma || id:ebi-a-GCST90013410	ebi-a-GCST90017047	ebi-a-GCST90013410	392871	rs61841503	-0.300313280509861	0.157340022392559	0.0563021323604585
48	|| id:ebi-a-GCST90017047	Basal cell carcinoma || id:ebi-a-GCST90013410	ebi-a-GCST90017047	ebi-a-GCST90013410	392871	rs62504452	0.137839977015638	0.204232671594033	0.499728888045358
49	|| id:ebi-a-GCST90017047	Basal cell carcinoma || id:ebi-a-GCST90013410	ebi-a-GCST90017047	ebi-a-GCST90013410	392871	rs7109293	-0.163859246751212	0.229078719459652	0.474425741594885
50	|| id:ebi-a-GCST90017047	Basal cell carcinoma || id:ebi-a-GCST90013410	ebi-a-GCST90017047	ebi-a-GCST90013410	392871	rs75200530	-0.058652776903548	0.130664484589077	0.653517655332026
51	|| id:ebi-a-GCST90017047	Basal cell carcinoma || id:ebi-a-GCST90013410	ebi-a-GCST90017047	ebi-a-GCST90013410	392871	rs75987356	-0.00209928382904505	0.180891046319591	0.990740566808135
52	|| id:ebi-a-GCST90017047	Basal cell carcinoma || id:ebi-a-GCST90013410	ebi-a-GCST90017047	ebi-a-GCST90013410	392871	rs77702691	-0.161308603266742	0.191824672160668	0.400394505781261
53	|| id:ebi-a-GCST90017047	Basal cell carcinoma || id:ebi-a-GCST90013410	ebi-a-GCST90017047	ebi-a-GCST90013410	392871	rs9389266	-0.321282762532598	0.209534943242738	0.125198623640323
54	|| id:ebi-a-GCST90017047	Basal cell carcinoma || id:ebi-a-GCST90013410	ebi-a-GCST90017047	ebi-a-GCST90013410	392871	rs9567264	0.0529081856080329	0.205726374009082	0.797041785940061
55	|| id:ebi-a-GCST90017047	Basal cell carcinoma || id:ebi-a-GCST90013410	ebi-a-GCST90017047	ebi-a-GCST90013410	392871	All - Inverse variance weighted	-0.0999306430512421	0.0488934386822623	0.0409687955868858
56	|| id:ebi-a-GCST90017047	Basal cell carcinoma || id:ebi-a-GCST90013410	ebi-a-GCST90017047	ebi-a-GCST90013410	392871	All - MR Egger	-0.202379682184849	0.12304415243476	0.128262540855072
57	|| id:ebi-a-GCST90017049	Basal cell carcinoma || id:ebi-a-GCST90013410	ebi-a-GCST90017049	ebi-a-GCST90013410	392871	rs10827477	-0.132135947693314	0.213307952143547	0.535612736323456
58	|| id:ebi-a-GCST90017049	Basal cell carcinoma || id:ebi-a-GCST90013410	ebi-a-GCST90017049	ebi-a-GCST90013410	392871	rs113753996	-0.110919970902498	0.228209467898315	0.62693557139297
59	|| id:ebi-a-GCST90017049	Basal cell carcinoma || id:ebi-a-GCST90013410	ebi-a-GCST90017049	ebi-a-GCST90013410	392871	rs1492620	-0.213830139493441	0.229495307072203	0.35147049904299
60	|| id:ebi-a-GCST90017049	Basal cell carcinoma || id:ebi-a-GCST90013410	ebi-a-GCST90017049	ebi-a-GCST90013410	392871	rs2482038	-0.00802557269779245	0.211317729979903	0.969704664612746
61	|| id:ebi-a-GCST90017049	Basal cell carcinoma || id:ebi-a-GCST90013410	ebi-a-GCST90017049	ebi-a-GCST90013410	392871	rs2791343	-0.334309801419263	0.224226076531895	0.135974701567532
62	|| id:ebi-a-GCST90017049	Basal cell carcinoma || id:ebi-a-GCST90013410	ebi-a-GCST90017049	ebi-a-GCST90013410	392871	rs2833828	-0.426465992806622	0.226425961516859	0.0596370084555765
63	|| id:ebi-a-GCST90017049	Basal cell carcinoma || id:ebi-a-GCST90013410	ebi-a-GCST90017049	ebi-a-GCST90013410	392871	rs4955951	0.0836904850304519	0.245017506154124	0.732674961266266
64	|| id:ebi-a-GCST90017049	Basal cell carcinoma || id:ebi-a-GCST90013410	ebi-a-GCST90017049	ebi-a-GCST90013410	392871	rs6121460	-0.143949065067447	0.230131142445241	0.53163714519517
65	|| id:ebi-a-GCST90017049	Basal cell carcinoma || id:ebi-a-GCST90013410	ebi-a-GCST90017049	ebi-a-GCST90013410	392871	rs79968837	-0.236455223605746	0.203914297529967	0.246219283449981
66	|| id:ebi-a-GCST90017049	Basal cell carcinoma || id:ebi-a-GCST90013410	ebi-a-GCST90017049	ebi-a-GCST90013410	392871	rs8053158	0.0924350105260599	0.225200967398247	0.681471727155622
67	|| id:ebi-a-GCST90017049	Basal cell carcinoma || id:ebi-a-GCST90013410	ebi-a-GCST90017049	ebi-a-GCST90013410	392871	All - Inverse variance weighted	-0.146223387446597	0.0704887522491105	0.0380401766478831
68	|| id:ebi-a-GCST90017049	Basal cell carcinoma || id:ebi-a-GCST90013410	ebi-a-GCST90017049	ebi-a-GCST90013410	392871	All - MR Egger	0.0211785519197697	0.293617644682468	0.944269393292987
69	|| id:ebi-a-GCST90017061	Basal cell carcinoma || id:ebi-a-GCST90013410	ebi-a-GCST90017061	ebi-a-GCST90013410	392871	rs10495392	-0.0839723104526829	0.205976771815823	0.683509691602434
70	|| id:ebi-a-GCST90017061	Basal cell carcinoma || id:ebi-a-GCST90013410	ebi-a-GCST90017061	ebi-a-GCST90013410	392871	rs10941294	-0.122580433731781	0.174327568267285	0.481955111568618
71	|| id:ebi-a-GCST90017061	Basal cell carcinoma || id:ebi-a-GCST90013410	ebi-a-GCST90017061	ebi-a-GCST90013410	392871	rs115777838	-0.103479692062649	0.135777541810459	0.445984379103629
72	|| id:ebi-a-GCST90017061	Basal cell carcinoma || id:ebi-a-GCST90013410	ebi-a-GCST90017061	ebi-a-GCST90013410	392871	rs12638134	-0.377201535324128	0.191120731682196	0.0484238742064933
73	|| id:ebi-a-GCST90017061	Basal cell carcinoma || id:ebi-a-GCST90013410	ebi-a-GCST90017061	ebi-a-GCST90013410	392871	rs34402072	-0.103799727625385	0.20517482700433	0.612920752682534
74	|| id:ebi-a-GCST90017061	Basal cell carcinoma || id:ebi-a-GCST90013410	ebi-a-GCST90017061	ebi-a-GCST90013410	392871	rs56105232	-0.0872440334300238	0.168987478101037	0.605662258649318
75	|| id:ebi-a-GCST90017061	Basal cell carcinoma || id:ebi-a-GCST90013410	ebi-a-GCST90017061	ebi-a-GCST90013410	392871	rs72809222	-0.0646849019388932	0.184688325704291	0.726159960172163
76	|| id:ebi-a-GCST90017061	Basal cell carcinoma || id:ebi-a-GCST90013410	ebi-a-GCST90017061	ebi-a-GCST90013410	392871	rs73186226	-0.271440818149986	0.198889774332597	0.172322156159472
77	|| id:ebi-a-GCST90017061	Basal cell carcinoma || id:ebi-a-GCST90013410	ebi-a-GCST90017061	ebi-a-GCST90013410	392871	rs853612	0.0670934791209582	0.2101287820133	0.749501345587661
78	|| id:ebi-a-GCST90017061	Basal cell carcinoma || id:ebi-a-GCST90013410	ebi-a-GCST90017061	ebi-a-GCST90013410	392871	rs995642	-0.0443956501465494	0.197483679722888	0.822129670167571
79	|| id:ebi-a-GCST90017061	Basal cell carcinoma || id:ebi-a-GCST90013410	ebi-a-GCST90017061	ebi-a-GCST90013410	392871	All - Inverse variance weighted	-0.11959960546808	0.057758663097438	0.0383888772892831
80	|| id:ebi-a-GCST90017061	Basal cell carcinoma || id:ebi-a-GCST90013410	ebi-a-GCST90017061	ebi-a-GCST90013410	392871	All - MR Egger	-0.126756305724886	0.15405969816918	0.43447413874389
81	|| id:ebi-a-GCST90017074	Basal cell carcinoma || id:ebi-a-GCST90013410	ebi-a-GCST90017074	ebi-a-GCST90013410	392871	rs11054680	-0.0214320627010721	0.159564109173182	0.893152454863998
82	|| id:ebi-a-GCST90017074	Basal cell carcinoma || id:ebi-a-GCST90013410	ebi-a-GCST90017074	ebi-a-GCST90013410	392871	rs11666533	0.103776558121212	0.153240695144553	0.498270956346102
83	|| id:ebi-a-GCST90017074	Basal cell carcinoma || id:ebi-a-GCST90013410	ebi-a-GCST90017074	ebi-a-GCST90013410	392871	rs12603364	0.266139580195019	0.150151090103824	0.0763151597877627
84	|| id:ebi-a-GCST90017074	Basal cell carcinoma || id:ebi-a-GCST90013410	ebi-a-GCST90017074	ebi-a-GCST90013410	392871	rs149744580	0.0973475862799691	0.136379743705962	0.475352105721999
85	|| id:ebi-a-GCST90017074	Basal cell carcinoma || id:ebi-a-GCST90013410	ebi-a-GCST90017074	ebi-a-GCST90013410	392871	rs2834977	0.367957124776692	0.159996666649305	0.0214606903708121
86	|| id:ebi-a-GCST90017074	Basal cell carcinoma || id:ebi-a-GCST90013410	ebi-a-GCST90017074	ebi-a-GCST90013410	392871	rs2952020	0.147954135535474	0.161702144478597	0.360202430431597
87	|| id:ebi-a-GCST90017074	Basal cell carcinoma || id:ebi-a-GCST90013410	ebi-a-GCST90017074	ebi-a-GCST90013410	392871	rs3734633	-0.0580053242061228	0.166749340674785	0.72794578360671
88	|| id:ebi-a-GCST90017074	Basal cell carcinoma || id:ebi-a-GCST90013410	ebi-a-GCST90017074	ebi-a-GCST90013410	392871	rs4869133	0.0556738523927858	0.150852225084994	0.712081371427939
89	|| id:ebi-a-GCST90017074	Basal cell carcinoma || id:ebi-a-GCST90013410	ebi-a-GCST90017074	ebi-a-GCST90013410	392871	rs55756211	0.352438865482344	0.157253181601008	0.025011873332775
90	|| id:ebi-a-GCST90017074	Basal cell carcinoma || id:ebi-a-GCST90013410	ebi-a-GCST90017074	ebi-a-GCST90013410	392871	rs7199484	0.337006513286339	0.162560087937569	0.0381611453176927
91	|| id:ebi-a-GCST90017074	Basal cell carcinoma || id:ebi-a-GCST90013410	ebi-a-GCST90017074	ebi-a-GCST90013410	392871	All - Inverse variance weighted	0.163700527677972	0.0490598040202637	0.000847627479866197
92	|| id:ebi-a-GCST90017074	Basal cell carcinoma || id:ebi-a-GCST90013410	ebi-a-GCST90017074	ebi-a-GCST90013410	392871	All - MR Egger	-0.0820230617721178	0.207073849063597	0.702382169596691
