# Supplementary material for: Causal relationship between the gut microbiome and basal cell carcinoma, melanoma skin cancer, ease of skin tanning: evidence from three two-sample mendelian randomisation studies
Source: Front Immunol. 2024 Jan 18;15:1279680. doi: 10.3389/fimmu.2024.1279680 (PMC10830803; doi:10.3389/fimmu.2024.1279680)
Supplement: Supplementary file 4 [file DataSheet_4.csv]

	SNP	effect_allele.exposure	other_allele.exposure	effect_allele.outcome	other_allele.outcome	beta.exposure	beta.outcome	eaf.exposure	eaf.outcome	remove	palindromic	ambiguous	id.outcome	chr	pos	se.outcome	samplesize.outcome	pval.outcome	outcome	originalname.outcome	outcome.deprecated	mr_keep.outcome	data_source.outcome	proxy.outcome	target_snp.outcome	proxy_snp.outcome	target_a1.outcome	target_a2.outcome	proxy_a1.outcome	proxy_a2.outcome	chr.exposure	pos.exposure	se.exposure	pval.exposure	samplesize.exposure	id.exposure	exposure	mr_keep.exposure	pval_origin.exposure	data_source.exposure	action	mr_keep
1	rs114567323	T	C	T	C	0.186478	0.000907909	NA	0.048031	FALSE	FALSE	FALSE	ieu-b-4969	3	52354847	0.000541718	375767	0.0940005	Melanoma skin cancer || id:ieu-b-4969	Melanoma skin cancer	Melanoma skin cancer || ||	TRUE	igd	NA	NA	NA	NA	NA	NA	NA	3	52354847	0.0405199	5.65484e-06	14306	ebi-a-GCST90017039	|| id:ebi-a-GCST90017039	TRUE	reported	igd	3	TRUE
2	rs115602804	G	A	G	A	0.10308	0.000305963	NA	0.05632	FALSE	FALSE	FALSE	ieu-b-4969	3	191572365	0.000499902	375767	0.54	Melanoma skin cancer || id:ieu-b-4969	Melanoma skin cancer	Melanoma skin cancer || ||	TRUE	igd	NA	NA	NA	NA	NA	NA	NA	3	191572365	0.0222736	1.93059e-06	14306	ebi-a-GCST90017039	|| id:ebi-a-GCST90017039	TRUE	reported	igd	3	TRUE
3	rs11965579	G	C	G	C	0.162824	-0.00118269	NA	0.026513	FALSE	TRUE	TRUE	ieu-b-4969	6	165970601	0.000720571	375767	0.1	Melanoma skin cancer || id:ieu-b-4969	Melanoma skin cancer	Melanoma skin cancer || ||	TRUE	igd	TRUE	rs11965579	rs9365893	G	C	C	T	6	165969505	0.0381863	8.86584e-06	14306	ebi-a-GCST90017039	|| id:ebi-a-GCST90017039	TRUE	reported	igd	3	FALSE
4	rs17141986	C	G	C	G	-0.0500303	-2.51192e-06	NA	0.608216	FALSE	TRUE	TRUE	ieu-b-4969	16	7045276	0.000235031	375767	0.99	Melanoma skin cancer || id:ieu-b-4969	Melanoma skin cancer	Melanoma skin cancer || ||	TRUE	igd	NA	NA	NA	NA	NA	NA	NA	16	7045276	0.0111459	7.27411e-06	14306	ebi-a-GCST90017039	|| id:ebi-a-GCST90017039	TRUE	reported	igd	3	FALSE
5	rs3860755	G	C	G	C	0.0558784	8.1088e-05	NA	0.295203	FALSE	TRUE	TRUE	ieu-b-4969	5	169360155	0.000251011	375767	0.75	Melanoma skin cancer || id:ieu-b-4969	Melanoma skin cancer	Melanoma skin cancer || ||	TRUE	igd	NA	NA	NA	NA	NA	NA	NA	5	169360155	0.0116625	1.71325e-06	14306	ebi-a-GCST90017039	|| id:ebi-a-GCST90017039	TRUE	reported	igd	3	FALSE
6	rs4236095	A	G	A	G	-0.0761961	-0.000125632	NA	0.860056	FALSE	FALSE	FALSE	ieu-b-4969	6	47368687	0.000333889	375767	0.709999	Melanoma skin cancer || id:ieu-b-4969	Melanoma skin cancer	Melanoma skin cancer || ||	TRUE	igd	NA	NA	NA	NA	NA	NA	NA	6	47368687	0.0157042	1.93143e-06	14306	ebi-a-GCST90017039	|| id:ebi-a-GCST90017039	TRUE	reported	igd	3	TRUE
7	rs60884758	C	T	C	T	-0.0702667	-0.000489756	NA	0.17461	FALSE	FALSE	FALSE	ieu-b-4969	9	2217340	0.000304508	375767	0.11	Melanoma skin cancer || id:ieu-b-4969	Melanoma skin cancer	Melanoma skin cancer || ||	TRUE	igd	NA	NA	NA	NA	NA	NA	NA	9	2217340	0.0142249	5.7069e-07	14306	ebi-a-GCST90017039	|| id:ebi-a-GCST90017039	TRUE	reported	igd	3	TRUE
8	rs6657302	T	C	T	C	-0.10452	0.000249262	NA	0.05817	FALSE	FALSE	FALSE	ieu-b-4969	1	85585609	0.000491186	375767	0.61	Melanoma skin cancer || id:ieu-b-4969	Melanoma skin cancer	Melanoma skin cancer || ||	TRUE	igd	NA	NA	NA	NA	NA	NA	NA	1	85585609	0.0225521	9.75708e-06	14306	ebi-a-GCST90017039	|| id:ebi-a-GCST90017039	TRUE	reported	igd	3	TRUE
9	rs72893646	A	T	A	T	-0.0715594	0.000303424	NA	0.156932	FALSE	TRUE	TRUE	ieu-b-4969	2	38037203	0.000315343	375767	0.34	Melanoma skin cancer || id:ieu-b-4969	Melanoma skin cancer	Melanoma skin cancer || ||	TRUE	igd	NA	NA	NA	NA	NA	NA	NA	2	38037203	0.0156668	8.83385e-06	14306	ebi-a-GCST90017039	|| id:ebi-a-GCST90017039	TRUE	reported	igd	3	FALSE
10	rs7298818	C	T	C	T	0.0888832	0.00053704	NA	0.085176	FALSE	FALSE	FALSE	ieu-b-4969	12	56396953	0.000411757	375767	0.19	Melanoma skin cancer || id:ieu-b-4969	Melanoma skin cancer	Melanoma skin cancer || ||	TRUE	igd	NA	NA	NA	NA	NA	NA	NA	12	56396953	0.0200902	8.53631e-06	14306	ebi-a-GCST90017039	|| id:ebi-a-GCST90017039	TRUE	reported	igd	3	TRUE
11	rs11581881	C	T	C	T	0.0661211	-0.000290042	NA	0.176507	FALSE	FALSE	FALSE	ieu-b-4969	1	9361576	0.000305317	375767	0.34	Melanoma skin cancer || id:ieu-b-4969	Melanoma skin cancer	Melanoma skin cancer || ||	TRUE	igd	NA	NA	NA	NA	NA	NA	NA	1	9361576	0.0144736	4.72585e-06	14306	ebi-a-GCST90017060	|| id:ebi-a-GCST90017060	TRUE	reported	igd	3	TRUE
12	rs12189346	G	A	G	A	0.0684961	-0.000176458	NA	0.149134	FALSE	FALSE	FALSE	ieu-b-4969	5	141395140	0.000321913	375767	0.58	Melanoma skin cancer || id:ieu-b-4969	Melanoma skin cancer	Melanoma skin cancer || ||	TRUE	igd	NA	NA	NA	NA	NA	NA	NA	5	141395140	0.014558	1.67954e-06	14306	ebi-a-GCST90017060	|| id:ebi-a-GCST90017060	TRUE	reported	igd	3	TRUE
13	rs12336782	T	C	T	C	-0.0856047	0.000382553	NA	0.100409	FALSE	FALSE	FALSE	ieu-b-4969	9	13609119	0.000392761	375767	0.33	Melanoma skin cancer || id:ieu-b-4969	Melanoma skin cancer	Melanoma skin cancer || ||	TRUE	igd	NA	NA	NA	NA	NA	NA	NA	9	13609119	0.0189311	8.603e-06	14306	ebi-a-GCST90017060	|| id:ebi-a-GCST90017060	TRUE	reported	igd	3	TRUE
14	rs12485353	G	A	G	A	-0.0607903	-0.000303474	NA	0.207827	FALSE	FALSE	FALSE	ieu-b-4969	3	197049996	0.000283091	375767	0.28	Melanoma skin cancer || id:ieu-b-4969	Melanoma skin cancer	Melanoma skin cancer || ||	TRUE	igd	NA	NA	NA	NA	NA	NA	NA	3	197049996	0.0130847	4.19382e-06	14306	ebi-a-GCST90017060	|| id:ebi-a-GCST90017060	TRUE	reported	igd	3	TRUE
15	rs12781711	C	T	C	T	-0.0656129	0.000416245	NA	0.345664	FALSE	FALSE	FALSE	ieu-b-4969	10	2219930	0.000241471	375767	0.0850002	Melanoma skin cancer || id:ieu-b-4969	Melanoma skin cancer	Melanoma skin cancer || ||	TRUE	igd	NA	NA	NA	NA	NA	NA	NA	10	2219930	0.0117477	2.553e-08	14306	ebi-a-GCST90017060	|| id:ebi-a-GCST90017060	TRUE	reported	igd	3	TRUE
16	rs16918863	A	C	A	C	0.111491	0.000264938	NA	0.062279	FALSE	FALSE	FALSE	ieu-b-4969	10	19780463	0.000474601	375767	0.58	Melanoma skin cancer || id:ieu-b-4969	Melanoma skin cancer	Melanoma skin cancer || ||	TRUE	igd	NA	NA	NA	NA	NA	NA	NA	10	19780463	0.0240157	4.15499e-06	14306	ebi-a-GCST90017060	|| id:ebi-a-GCST90017060	TRUE	reported	igd	3	TRUE
17	rs2428106	C	G	C	G	-0.0490863	-3.07996e-05	NA	0.446562	FALSE	TRUE	TRUE	ieu-b-4969	9	136620584	0.000232583	375767	0.89	Melanoma skin cancer || id:ieu-b-4969	Melanoma skin cancer	Melanoma skin cancer || ||	TRUE	igd	NA	NA	NA	NA	NA	NA	NA	9	136620584	0.0109903	8.37606e-06	14306	ebi-a-GCST90017060	|| id:ebi-a-GCST90017060	TRUE	reported	igd	3	FALSE
18	rs2730183	G	A	G	A	-0.0488692	0.000471447	NA	0.469862	FALSE	FALSE	FALSE	ieu-b-4969	8	40311885	0.000229934	375767	0.04	Melanoma skin cancer || id:ieu-b-4969	Melanoma skin cancer	Melanoma skin cancer || ||	TRUE	igd	NA	NA	NA	NA	NA	NA	NA	8	40311885	0.0109907	8.43782e-06	14306	ebi-a-GCST90017060	|| id:ebi-a-GCST90017060	TRUE	reported	igd	3	TRUE
19	rs4385846	T	G	T	G	-0.0598404	7.88099e-05	NA	0.768152	FALSE	FALSE	FALSE	ieu-b-4969	10	115650278	0.000271822	375767	0.77	Melanoma skin cancer || id:ieu-b-4969	Melanoma skin cancer	Melanoma skin cancer || ||	TRUE	igd	NA	NA	NA	NA	NA	NA	NA	10	115650278	0.0131807	6.46205e-06	14306	ebi-a-GCST90017060	|| id:ebi-a-GCST90017060	TRUE	reported	igd	3	TRUE
20	rs75088940	T	C	T	C	-0.0942968	0.00084279	NA	0.090563	FALSE	FALSE	FALSE	ieu-b-4969	12	30245557	0.000408718	375767	0.0389996	Melanoma skin cancer || id:ieu-b-4969	Melanoma skin cancer	Melanoma skin cancer || ||	TRUE	igd	NA	NA	NA	NA	NA	NA	NA	12	30245557	0.0200712	2.55399e-06	14306	ebi-a-GCST90017060	|| id:ebi-a-GCST90017060	TRUE	reported	igd	3	TRUE
21	rs76973485	G	T	G	T	0.194976	-0.00089876	NA	0.055628	FALSE	FALSE	FALSE	ieu-b-4969	3	9534657	0.000500712	375767	0.0729995	Melanoma skin cancer || id:ieu-b-4969	Melanoma skin cancer	Melanoma skin cancer || ||	TRUE	igd	NA	NA	NA	NA	NA	NA	NA	3	9534657	0.0418213	3.34981e-06	14306	ebi-a-GCST90017060	|| id:ebi-a-GCST90017060	TRUE	reported	igd	3	TRUE
22	rs7784330	A	G	A	G	0.0498329	0.000203808	NA	0.611893	FALSE	FALSE	FALSE	ieu-b-4969	7	32530997	0.000235169	375767	0.39	Melanoma skin cancer || id:ieu-b-4969	Melanoma skin cancer	Melanoma skin cancer || ||	TRUE	igd	NA	NA	NA	NA	NA	NA	NA	7	32530997	0.0112066	8.16263e-06	14306	ebi-a-GCST90017060	|| id:ebi-a-GCST90017060	TRUE	reported	igd	3	TRUE
23	rs9313055	T	C	T	C	0.105087	-0.000899072	NA	0.048694	FALSE	FALSE	FALSE	ieu-b-4969	5	3628980	0.000534399	375767	0.0920005	Melanoma skin cancer || id:ieu-b-4969	Melanoma skin cancer	Melanoma skin cancer || ||	TRUE	igd	TRUE	rs9313055	rs79175028	T	C	A	C	5	3628882	0.023446	9.54707e-06	14306	ebi-a-GCST90017060	|| id:ebi-a-GCST90017060	TRUE	reported	igd	3	TRUE
24	rs9565219	T	A	T	A	-0.0524592	0.000442801	NA	0.329164	FALSE	TRUE	TRUE	ieu-b-4969	13	76583319	0.000244985	375767	0.0710003	Melanoma skin cancer || id:ieu-b-4969	Melanoma skin cancer	Melanoma skin cancer || ||	TRUE	igd	NA	NA	NA	NA	NA	NA	NA	13	76583319	0.0117701	8.72529e-06	14306	ebi-a-GCST90017060	|| id:ebi-a-GCST90017060	TRUE	reported	igd	3	FALSE
25	rs11614532	G	C	G	C	0.0744538	4.59372e-05	NA	0.336358	FALSE	TRUE	TRUE	ieu-b-4969	12	129988124	0.000245224	375767	0.85	Melanoma skin cancer || id:ieu-b-4969	Melanoma skin cancer	Melanoma skin cancer || ||	TRUE	igd	TRUE	rs11614532	rs34395919	G	C	T	G	12	129984555	0.0165214	7.1264e-06	14306	ebi-a-GCST90017088	|| id:ebi-a-GCST90017088	TRUE	reported	igd	3	FALSE
26	rs12679709	C	G	C	G	-0.0793499	0.000281521	NA	0.284615	FALSE	TRUE	TRUE	ieu-b-4969	8	13253770	0.000254091	375767	0.27	Melanoma skin cancer || id:ieu-b-4969	Melanoma skin cancer	Melanoma skin cancer || ||	TRUE	igd	NA	NA	NA	NA	NA	NA	NA	8	13253770	0.0164818	1.77578e-06	14306	ebi-a-GCST90017088	|| id:ebi-a-GCST90017088	TRUE	reported	igd	3	FALSE
27	rs1882878	A	G	A	G	-0.0768966	-0.000426382	NA	0.26573	FALSE	FALSE	FALSE	ieu-b-4969	21	30010673	0.000261237	375767	0.1	Melanoma skin cancer || id:ieu-b-4969	Melanoma skin cancer	Melanoma skin cancer || ||	TRUE	igd	NA	NA	NA	NA	NA	NA	NA	21	30010673	0.0163908	2.98092e-06	14306	ebi-a-GCST90017088	|| id:ebi-a-GCST90017088	TRUE	reported	igd	3	TRUE
28	rs2013594	C	T	C	T	0.0720698	0.000178619	NA	0.671513	FALSE	FALSE	FALSE	ieu-b-4969	11	44302154	0.000246381	375767	0.47	Melanoma skin cancer || id:ieu-b-4969	Melanoma skin cancer	Melanoma skin cancer || ||	TRUE	igd	NA	NA	NA	NA	NA	NA	NA	11	44302154	0.0155153	3.42129e-06	14306	ebi-a-GCST90017088	|| id:ebi-a-GCST90017088	TRUE	reported	igd	3	TRUE
29	rs55807413	A	G	A	G	0.107329	0.000161363	NA	0.125945	FALSE	FALSE	FALSE	ieu-b-4969	11	2956783	0.000347122	375767	0.64	Melanoma skin cancer || id:ieu-b-4969	Melanoma skin cancer	Melanoma skin cancer || ||	TRUE	igd	NA	NA	NA	NA	NA	NA	NA	11	2956783	0.0237633	5.5143e-06	14306	ebi-a-GCST90017088	|| id:ebi-a-GCST90017088	TRUE	reported	igd	3	TRUE
30	rs62376424	C	T	C	T	-0.0762216	-0.000185634	NA	0.343085	FALSE	FALSE	FALSE	ieu-b-4969	5	119914285	0.000243712	375767	0.450001	Melanoma skin cancer || id:ieu-b-4969	Melanoma skin cancer	Melanoma skin cancer || ||	TRUE	igd	NA	NA	NA	NA	NA	NA	NA	5	119914285	0.0163499	3.65452e-06	14306	ebi-a-GCST90017088	|| id:ebi-a-GCST90017088	TRUE	reported	igd	3	TRUE
31	rs6656807	G	A	G	A	-0.0703062	-0.000418333	NA	0.596219	FALSE	FALSE	FALSE	ieu-b-4969	1	178945043	0.000238427	375767	0.0790005	Melanoma skin cancer || id:ieu-b-4969	Melanoma skin cancer	Melanoma skin cancer || ||	TRUE	igd	NA	NA	NA	NA	NA	NA	NA	1	178945043	0.0153954	5.49693e-06	14306	ebi-a-GCST90017088	|| id:ebi-a-GCST90017088	TRUE	reported	igd	3	TRUE
32	rs7359080	C	A	C	A	-0.135391	0.000110763	NA	0.125053	FALSE	FALSE	FALSE	ieu-b-4969	14	106939916	0.000380673	375767	0.77	Melanoma skin cancer || id:ieu-b-4969	Melanoma skin cancer	Melanoma skin cancer || ||	TRUE	igd	NA	NA	NA	NA	NA	NA	NA	14	106939916	0.030352	7.39895e-06	14306	ebi-a-GCST90017088	|| id:ebi-a-GCST90017088	TRUE	reported	igd	3	TRUE
33	rs742016	A	G	A	G	-0.0688571	-0.000280208	NA	0.423023	FALSE	FALSE	FALSE	ieu-b-4969	22	45604800	0.000232308	375767	0.23	Melanoma skin cancer || id:ieu-b-4969	Melanoma skin cancer	Melanoma skin cancer || ||	TRUE	igd	NA	NA	NA	NA	NA	NA	NA	22	45604800	0.0149769	4.65693e-06	14306	ebi-a-GCST90017088	|| id:ebi-a-GCST90017088	TRUE	reported	igd	3	TRUE
34	rs7645873	T	A	T	A	-0.0761385	0.00028949	NA	0.708115	FALSE	TRUE	TRUE	ieu-b-4969	3	125544032	0.000252785	375767	0.25	Melanoma skin cancer || id:ieu-b-4969	Melanoma skin cancer	Melanoma skin cancer || ||	TRUE	igd	NA	NA	NA	NA	NA	NA	NA	3	125544032	0.0164228	3.11803e-06	14306	ebi-a-GCST90017088	|| id:ebi-a-GCST90017088	TRUE	reported	igd	3	FALSE
35	rs118038478	A	G	A	G	0.205676	-0.000199781	NA	0.07788	FALSE	FALSE	FALSE	ieu-b-4969	16	47237609	0.00043083	375767	0.64	Melanoma skin cancer || id:ieu-b-4969	Melanoma skin cancer	Melanoma skin cancer || ||	TRUE	igd	NA	NA	NA	NA	NA	NA	NA	16	47237609	0.0468917	7.85416e-06	14306	ebi-a-GCST90017044	|| id:ebi-a-GCST90017044	TRUE	reported	igd	3	TRUE
36	rs12124567	A	G	A	G	-0.121281	-0.000180232	NA	0.28874	FALSE	FALSE	FALSE	ieu-b-4969	1	3343802	0.000255739	375767	0.48	Melanoma skin cancer || id:ieu-b-4969	Melanoma skin cancer	Melanoma skin cancer || ||	TRUE	igd	NA	NA	NA	NA	NA	NA	NA	1	3343802	0.0275017	9.48986e-06	14306	ebi-a-GCST90017044	|| id:ebi-a-GCST90017044	TRUE	reported	igd	3	TRUE
37	rs12195431	T	C	T	C	0.196528	0.000321796	NA	0.07456	FALSE	FALSE	FALSE	ieu-b-4969	6	91019654	0.000446756	375767	0.47	Melanoma skin cancer || id:ieu-b-4969	Melanoma skin cancer	Melanoma skin cancer || ||	TRUE	igd	NA	NA	NA	NA	NA	NA	NA	6	91019654	0.0442322	8.72811e-06	14306	ebi-a-GCST90017044	|| id:ebi-a-GCST90017044	TRUE	reported	igd	3	TRUE
38	rs16937247	G	C	G	C	0.146098	-0.000422056	NA	0.1234	FALSE	TRUE	TRUE	ieu-b-4969	11	19943115	0.000351086	375767	0.23	Melanoma skin cancer || id:ieu-b-4969	Melanoma skin cancer	Melanoma skin cancer || ||	TRUE	igd	NA	NA	NA	NA	NA	NA	NA	11	19943115	0.0351529	9.63696e-06	14306	ebi-a-GCST90017044	|| id:ebi-a-GCST90017044	TRUE	reported	igd	3	FALSE
39	rs2240542	C	T	C	T	0.12085	-0.000448304	NA	0.284087	FALSE	FALSE	FALSE	ieu-b-4969	2	242066314	0.000254188	375767	0.0779992	Melanoma skin cancer || id:ieu-b-4969	Melanoma skin cancer	Melanoma skin cancer || ||	TRUE	igd	NA	NA	NA	NA	NA	NA	NA	2	242066314	0.0261776	4.8415e-06	14306	ebi-a-GCST90017044	|| id:ebi-a-GCST90017044	TRUE	reported	igd	3	TRUE
40	rs2918132	T	C	T	C	0.114648	-0.000136613	NA	0.641829	FALSE	FALSE	FALSE	ieu-b-4969	10	133000320	0.000239415	375767	0.57	Melanoma skin cancer || id:ieu-b-4969	Melanoma skin cancer	Melanoma skin cancer || ||	TRUE	igd	NA	NA	NA	NA	NA	NA	NA	10	133000320	0.0254916	6.42407e-06	14306	ebi-a-GCST90017044	|| id:ebi-a-GCST90017044	TRUE	reported	igd	3	TRUE
41	rs430270	A	C	A	C	0.139155	-6.63574e-05	NA	0.204168	FALSE	FALSE	FALSE	ieu-b-4969	3	60474379	0.000292065	375767	0.82	Melanoma skin cancer || id:ieu-b-4969	Melanoma skin cancer	Melanoma skin cancer || ||	TRUE	igd	NA	NA	NA	NA	NA	NA	NA	3	60474379	0.0297055	2.86847e-06	14306	ebi-a-GCST90017044	|| id:ebi-a-GCST90017044	TRUE	reported	igd	3	TRUE
42	rs57404562	C	A	C	A	0.155486	-0.000798124	NA	0.188258	FALSE	FALSE	FALSE	ieu-b-4969	2	12101762	0.000295652	375767	0.00690001	Melanoma skin cancer || id:ieu-b-4969	Melanoma skin cancer	Melanoma skin cancer || ||	TRUE	igd	NA	NA	NA	NA	NA	NA	NA	2	12101762	0.0316057	6.2157e-07	14306	ebi-a-GCST90017044	|| id:ebi-a-GCST90017044	TRUE	reported	igd	3	TRUE
43	rs79263163	A	C	A	C	-0.143982	0.000180826	NA	0.165763	FALSE	FALSE	FALSE	ieu-b-4969	11	39821773	0.000309024	375767	0.56	Melanoma skin cancer || id:ieu-b-4969	Melanoma skin cancer	Melanoma skin cancer || ||	TRUE	igd	NA	NA	NA	NA	NA	NA	NA	11	39821773	0.031501	7.51052e-06	14306	ebi-a-GCST90017044	|| id:ebi-a-GCST90017044	TRUE	reported	igd	3	TRUE
44	rs9426434	T	C	T	C	-0.123657	-2.91621e-06	NA	0.267345	FALSE	FALSE	FALSE	ieu-b-4969	1	29736216	0.000264315	375767	0.99	Melanoma skin cancer || id:ieu-b-4969	Melanoma skin cancer	Melanoma skin cancer || ||	TRUE	igd	NA	NA	NA	NA	NA	NA	NA	1	29736216	0.0278514	9.71717e-06	14306	ebi-a-GCST90017044	|| id:ebi-a-GCST90017044	TRUE	reported	igd	3	TRUE
45	rs9959718	G	A	G	A	0.133012	-0.000377433	NA	0.255224	FALSE	FALSE	FALSE	ieu-b-4969	18	71442664	0.000264514	375767	0.15	Melanoma skin cancer || id:ieu-b-4969	Melanoma skin cancer	Melanoma skin cancer || ||	TRUE	igd	NA	NA	NA	NA	NA	NA	NA	18	71442664	0.0275361	1.9006e-06	14306	ebi-a-GCST90017044	|| id:ebi-a-GCST90017044	TRUE	reported	igd	3	TRUE
