# Supplementary material for: Causal relationship between the gut microbiome and basal cell carcinoma, melanoma skin cancer, ease of skin tanning: evidence from three two-sample mendelian randomisation studies
Source: Front Immunol. 2024 Jan 18;15:1279680. doi: 10.3389/fimmu.2024.1279680 (PMC10830803; doi:10.3389/fimmu.2024.1279680)
Supplement: Supplementary file 5 [file DataSheet_5.csv]

	exposure	outcome	id.exposure	id.outcome	samplesize	SNP	b	se	p
1	|| id:ebi-a-GCST90017039	Melanoma skin cancer || id:ieu-b-4969	ebi-a-GCST90017039	ieu-b-4969	375767	rs114567323	0.00315683836893113	0.00204242370623648	0.122193121567552
2	|| id:ebi-a-GCST90017039	Melanoma skin cancer || id:ieu-b-4969	ebi-a-GCST90017039	ieu-b-4969	375767	rs115602804	0.00382479194087762	0.00177976242736502	0.0316307262855106
3	|| id:ebi-a-GCST90017039	Melanoma skin cancer || id:ieu-b-4969	ebi-a-GCST90017039	ieu-b-4969	375767	rs4236095	0.00407599176467496	0.00180733818350845	0.0241179074660738
4	|| id:ebi-a-GCST90017039	Melanoma skin cancer || id:ieu-b-4969	ebi-a-GCST90017039	ieu-b-4969	375767	rs60884758	0.00315622539275432	0.00181079866932525	0.0813332953179414
5	|| id:ebi-a-GCST90017039	Melanoma skin cancer || id:ieu-b-4969	ebi-a-GCST90017039	ieu-b-4969	375767	rs6657302	0.00460689525806313	0.00178759764699657	0.00996206480541321
6	|| id:ebi-a-GCST90017039	Melanoma skin cancer || id:ieu-b-4969	ebi-a-GCST90017039	ieu-b-4969	375767	rs7298818	0.00337636543798135	0.00179137079193787	0.0594576163264139
7	|| id:ebi-a-GCST90017039	Melanoma skin cancer || id:ieu-b-4969	ebi-a-GCST90017039	ieu-b-4969	375767	All	0.00372312047699617	0.00167080333027225	0.025857747817107
8	|| id:ebi-a-GCST90017044	Melanoma skin cancer || id:ieu-b-4969	ebi-a-GCST90017044	ieu-b-4969	375767	rs118038478	-0.00143919960892868	0.000773502685640446	0.062796937283383
9	|| id:ebi-a-GCST90017044	Melanoma skin cancer || id:ieu-b-4969	ebi-a-GCST90017044	ieu-b-4969	375767	rs12124567	-0.00170561823843198	0.000695185801517097	0.014148492749076
10	|| id:ebi-a-GCST90017044	Melanoma skin cancer || id:ieu-b-4969	ebi-a-GCST90017044	ieu-b-4969	375767	rs12195431	-0.00167186609496346	0.000689972130936266	0.0153890199878917
11	|| id:ebi-a-GCST90017044	Melanoma skin cancer || id:ieu-b-4969	ebi-a-GCST90017044	ieu-b-4969	375767	rs2240542	-0.00113948375191778	0.000720504423177568	0.113761854285729
12	|| id:ebi-a-GCST90017044	Melanoma skin cancer || id:ieu-b-4969	ebi-a-GCST90017044	ieu-b-4969	375767	rs2918132	-0.00141505783104974	0.000775119692019977	0.0679106678048292
13	|| id:ebi-a-GCST90017044	Melanoma skin cancer || id:ieu-b-4969	ebi-a-GCST90017044	ieu-b-4969	375767	rs430270	-0.00149329989889187	0.000766801168278721	0.0514819077776616
14	|| id:ebi-a-GCST90017044	Melanoma skin cancer || id:ieu-b-4969	ebi-a-GCST90017044	ieu-b-4969	375767	rs57404562	-0.000879950478308886	0.000704033216518869	0.211346789832186
15	|| id:ebi-a-GCST90017044	Melanoma skin cancer || id:ieu-b-4969	ebi-a-GCST90017044	ieu-b-4969	375767	rs79263163	-0.00140702091289616	0.000773061174203535	0.0687492394371708
16	|| id:ebi-a-GCST90017044	Melanoma skin cancer || id:ieu-b-4969	ebi-a-GCST90017044	ieu-b-4969	375767	rs9426434	-0.00154209851588199	0.000754436134930688	0.0409494806679937
17	|| id:ebi-a-GCST90017044	Melanoma skin cancer || id:ieu-b-4969	ebi-a-GCST90017044	ieu-b-4969	375767	rs9959718	-0.00121373246184436	0.000756334470054942	0.108547459302424
18	|| id:ebi-a-GCST90017044	Melanoma skin cancer || id:ieu-b-4969	ebi-a-GCST90017044	ieu-b-4969	375767	All	-0.00139271987125771	0.000693663883460735	0.0446673801476127
19	|| id:ebi-a-GCST90017060	Melanoma skin cancer || id:ieu-b-4969	ebi-a-GCST90017060	ieu-b-4969	375767	rs11581881	-0.00347315357541553	0.00142423087695798	0.0147435866229176
20	|| id:ebi-a-GCST90017060	Melanoma skin cancer || id:ieu-b-4969	ebi-a-GCST90017060	ieu-b-4969	375767	rs12189346	-0.00360121951437784	0.00142202189759323	0.0113263942571561
21	|| id:ebi-a-GCST90017060	Melanoma skin cancer || id:ieu-b-4969	ebi-a-GCST90017060	ieu-b-4969	375767	rs12336782	-0.00346628254210474	0.00142446114147764	0.0149578013004397
22	|| id:ebi-a-GCST90017060	Melanoma skin cancer || id:ieu-b-4969	ebi-a-GCST90017060	ieu-b-4969	375767	rs12485353	-0.00413881952303628	0.00123961847023585	0.000841456713137871
23	|| id:ebi-a-GCST90017060	Melanoma skin cancer || id:ieu-b-4969	ebi-a-GCST90017060	ieu-b-4969	375767	rs12781711	-0.00320171082411358	0.00142033928519632	0.0241843853851106
24	|| id:ebi-a-GCST90017060	Melanoma skin cancer || id:ieu-b-4969	ebi-a-GCST90017060	ieu-b-4969	375767	rs16918863	-0.00404296263715668	0.00131681146945335	0.00213867573820969
25	|| id:ebi-a-GCST90017060	Melanoma skin cancer || id:ieu-b-4969	ebi-a-GCST90017060	ieu-b-4969	375767	rs2730183	-0.0031109511817711	0.00132352987479617	0.018748428004803
26	|| id:ebi-a-GCST90017060	Melanoma skin cancer || id:ieu-b-4969	ebi-a-GCST90017060	ieu-b-4969	375767	rs4385846	-0.00370037552085773	0.0014140184378576	0.00887266941377288
27	|| id:ebi-a-GCST90017060	Melanoma skin cancer || id:ieu-b-4969	ebi-a-GCST90017060	ieu-b-4969	375767	rs75088940	-0.0030878038323986	0.00133890403607165	0.0210984858239351
28	|| id:ebi-a-GCST90017060	Melanoma skin cancer || id:ieu-b-4969	ebi-a-GCST90017060	ieu-b-4969	375767	rs76973485	-0.00323568109550795	0.00154391445690781	0.0361030877805095
29	|| id:ebi-a-GCST90017060	Melanoma skin cancer || id:ieu-b-4969	ebi-a-GCST90017060	ieu-b-4969	375767	rs7784330	-0.0040597348116328	0.00126486094525619	0.00132906232841814
30	|| id:ebi-a-GCST90017060	Melanoma skin cancer || id:ieu-b-4969	ebi-a-GCST90017060	ieu-b-4969	375767	rs9313055	-0.00323965080993369	0.00136081139496871	0.0172809113112593
31	|| id:ebi-a-GCST90017060	Melanoma skin cancer || id:ieu-b-4969	ebi-a-GCST90017060	ieu-b-4969	375767	All	-0.00353462461506493	0.00131327298495669	0.0071139556680785
32	|| id:ebi-a-GCST90017088	Melanoma skin cancer || id:ieu-b-4969	ebi-a-GCST90017088	ieu-b-4969	375767	rs1882878	0.00235303535151361	0.00131274336657919	0.0730598747815533
33	|| id:ebi-a-GCST90017088	Melanoma skin cancer || id:ieu-b-4969	ebi-a-GCST90017088	ieu-b-4969	375767	rs2013594	0.00281028641767775	0.001311522266125	0.0321318254810283
34	|| id:ebi-a-GCST90017088	Melanoma skin cancer || id:ieu-b-4969	ebi-a-GCST90017088	ieu-b-4969	375767	rs55807413	0.00297926436238951	0.00132299406494566	0.0243279219611931
35	|| id:ebi-a-GCST90017088	Melanoma skin cancer || id:ieu-b-4969	ebi-a-GCST90017088	ieu-b-4969	375767	rs62376424	0.00282481434092732	0.00132556222799302	0.0330865796429392
36	|| id:ebi-a-GCST90017088	Melanoma skin cancer || id:ieu-b-4969	ebi-a-GCST90017088	ieu-b-4969	375767	rs6656807	0.00229058997849821	0.00131308972021035	0.0810845519101211
37	|| id:ebi-a-GCST90017088	Melanoma skin cancer || id:ieu-b-4969	ebi-a-GCST90017088	ieu-b-4969	375767	rs7359080	0.00360701452754827	0.00136028196551787	0.00800955400445641
38	|| id:ebi-a-GCST90017088	Melanoma skin cancer || id:ieu-b-4969	ebi-a-GCST90017088	ieu-b-4969	375767	rs742016	0.00257021765037786	0.00131411445915363	0.0504822094232906
39	|| id:ebi-a-GCST90017088	Melanoma skin cancer || id:ieu-b-4969	ebi-a-GCST90017088	ieu-b-4969	375767	All	0.00276770891338343	0.00122450403865848	0.0238045407521391
