# Supplementary material for: Causal relationship between the gut microbiome and basal cell carcinoma, melanoma skin cancer, ease of skin tanning: evidence from three two-sample mendelian randomisation studies
Source: Front Immunol. 2024 Jan 18;15:1279680. doi: 10.3389/fimmu.2024.1279680 (PMC10830803; doi:10.3389/fimmu.2024.1279680)
Supplement: Supplementary file 6 [file DataSheet_6.csv]

	exposure	outcome	id.exposure	id.outcome	samplesize	SNP	b	se	p
1	|| id:ebi-a-GCST90017039	Melanoma skin cancer || id:ieu-b-4969	ebi-a-GCST90017039	ieu-b-4969	375767	rs114567323	0.00486871909823143	0.0029049968360879	0.0937419415412433
2	|| id:ebi-a-GCST90017039	Melanoma skin cancer || id:ieu-b-4969	ebi-a-GCST90017039	ieu-b-4969	375767	rs115602804	0.00296820915793558	0.00484965075669383	0.540507349251446
3	|| id:ebi-a-GCST90017039	Melanoma skin cancer || id:ieu-b-4969	ebi-a-GCST90017039	ieu-b-4969	375767	rs4236095	0.00164879829807562	0.00438196968086293	0.706717101624158
4	|| id:ebi-a-GCST90017039	Melanoma skin cancer || id:ieu-b-4969	ebi-a-GCST90017039	ieu-b-4969	375767	rs60884758	0.00696995874290382	0.00433360325730396	0.10775814448262
5	|| id:ebi-a-GCST90017039	Melanoma skin cancer || id:ieu-b-4969	ebi-a-GCST90017039	ieu-b-4969	375767	rs6657302	-0.00238482587064677	0.0046994450822809	0.611825308488719
6	|| id:ebi-a-GCST90017039	Melanoma skin cancer || id:ieu-b-4969	ebi-a-GCST90017039	ieu-b-4969	375767	rs7298818	0.00604208669354839	0.00463256273401498	0.192143446066759
7	|| id:ebi-a-GCST90017039	Melanoma skin cancer || id:ieu-b-4969	ebi-a-GCST90017039	ieu-b-4969	375767	All - Inverse variance weighted	0.00372312047699617	0.00167080333027225	0.025857747817107
8	|| id:ebi-a-GCST90017039	Melanoma skin cancer || id:ieu-b-4969	ebi-a-GCST90017039	ieu-b-4969	375767	All - MR Egger	0.00365437273358192	0.00506795706857294	0.510757815590135
9	|| id:ebi-a-GCST90017044	Melanoma skin cancer || id:ieu-b-4969	ebi-a-GCST90017044	ieu-b-4969	375767	rs118038478	-0.000971338415760711	0.00209470234738132	0.642854166680416
10	|| id:ebi-a-GCST90017044	Melanoma skin cancer || id:ieu-b-4969	ebi-a-GCST90017044	ieu-b-4969	375767	rs12124567	0.00148606954098334	0.00210864851048392	0.480965976044338
11	|| id:ebi-a-GCST90017044	Melanoma skin cancer || id:ieu-b-4969	ebi-a-GCST90017044	ieu-b-4969	375767	rs12195431	0.00163740535699748	0.00227324350728649	0.47134353833233
12	|| id:ebi-a-GCST90017044	Melanoma skin cancer || id:ieu-b-4969	ebi-a-GCST90017044	ieu-b-4969	375767	rs2240542	-0.00370959040132396	0.00210333471245345	0.0777873890884071
13	|| id:ebi-a-GCST90017044	Melanoma skin cancer || id:ieu-b-4969	ebi-a-GCST90017044	ieu-b-4969	375767	rs2918132	-0.00119158642104529	0.0020882614611681	0.568262886194418
14	|| id:ebi-a-GCST90017044	Melanoma skin cancer || id:ieu-b-4969	ebi-a-GCST90017044	ieu-b-4969	375767	rs430270	-0.000476859616973878	0.00209884660989544	0.820267610048909
15	|| id:ebi-a-GCST90017044	Melanoma skin cancer || id:ieu-b-4969	ebi-a-GCST90017044	ieu-b-4969	375767	rs57404562	-0.00513309236844475	0.00190147022883089	0.0069435690605051
16	|| id:ebi-a-GCST90017044	Melanoma skin cancer || id:ieu-b-4969	ebi-a-GCST90017044	ieu-b-4969	375767	rs79263163	-0.00125589309774833	0.00214626828353544	0.558445542052495
17	|| id:ebi-a-GCST90017044	Melanoma skin cancer || id:ieu-b-4969	ebi-a-GCST90017044	ieu-b-4969	375767	rs9426434	2.3583056357505e-05	0.0021374851403479	0.99119704999926
18	|| id:ebi-a-GCST90017044	Melanoma skin cancer || id:ieu-b-4969	ebi-a-GCST90017044	ieu-b-4969	375767	rs9959718	-0.00283758608245873	0.00198864764081436	0.153610929576396
19	|| id:ebi-a-GCST90017044	Melanoma skin cancer || id:ieu-b-4969	ebi-a-GCST90017044	ieu-b-4969	375767	All - Inverse variance weighted	-0.00139271987125771	0.000693663883460735	0.0446673801476127
20	|| id:ebi-a-GCST90017044	Melanoma skin cancer || id:ieu-b-4969	ebi-a-GCST90017044	ieu-b-4969	375767	All - MR Egger	-0.000711018934914525	0.00430602992915875	0.872944411961288
21	|| id:ebi-a-GCST90017060	Melanoma skin cancer || id:ieu-b-4969	ebi-a-GCST90017060	ieu-b-4969	375767	rs11581881	-0.00438652714489021	0.00461754266036106	0.342127480550281
22	|| id:ebi-a-GCST90017060	Melanoma skin cancer || id:ieu-b-4969	ebi-a-GCST90017060	ieu-b-4969	375767	rs12189346	-0.00257617586986704	0.00469972742973688	0.583585948283832
23	|| id:ebi-a-GCST90017060	Melanoma skin cancer || id:ieu-b-4969	ebi-a-GCST90017060	ieu-b-4969	375767	rs12336782	-0.00446883173470615	0.00458807752378082	0.330051753056411
24	|| id:ebi-a-GCST90017060	Melanoma skin cancer || id:ieu-b-4969	ebi-a-GCST90017060	ieu-b-4969	375767	rs12485353	0.00499214512841687	0.00465684492427246	0.28371932133628
25	|| id:ebi-a-GCST90017060	Melanoma skin cancer || id:ieu-b-4969	ebi-a-GCST90017060	ieu-b-4969	375767	rs12781711	-0.00634395065604477	0.0036802366607786	0.0847459812206689
26	|| id:ebi-a-GCST90017060	Melanoma skin cancer || id:ieu-b-4969	ebi-a-GCST90017060	ieu-b-4969	375767	rs16918863	0.00237631737090886	0.00425685481339301	0.576685203127391
27	|| id:ebi-a-GCST90017060	Melanoma skin cancer || id:ieu-b-4969	ebi-a-GCST90017060	ieu-b-4969	375767	rs2730183	-0.00964711924893389	0.00470509032273907	0.0403295154863288
28	|| id:ebi-a-GCST90017060	Melanoma skin cancer || id:ieu-b-4969	ebi-a-GCST90017060	ieu-b-4969	375767	rs4385846	-0.00131700155747622	0.00454244958255627	0.771868249131446
29	|| id:ebi-a-GCST90017060	Melanoma skin cancer || id:ieu-b-4969	ebi-a-GCST90017060	ieu-b-4969	375767	rs75088940	-0.00893763096944965	0.00433437826098022	0.0392045951470074
30	|| id:ebi-a-GCST90017060	Melanoma skin cancer || id:ieu-b-4969	ebi-a-GCST90017060	ieu-b-4969	375767	rs76973485	-0.00460959297554571	0.00256806991629739	0.0726594404242283
31	|| id:ebi-a-GCST90017060	Melanoma skin cancer || id:ieu-b-4969	ebi-a-GCST90017060	ieu-b-4969	375767	rs7784330	0.004089828205864	0.00471915140399214	0.386136637883086
32	|| id:ebi-a-GCST90017060	Melanoma skin cancer || id:ieu-b-4969	ebi-a-GCST90017060	ieu-b-4969	375767	rs9313055	-0.00855550163198112	0.00508530075080647	0.0924916196300286
33	|| id:ebi-a-GCST90017060	Melanoma skin cancer || id:ieu-b-4969	ebi-a-GCST90017060	ieu-b-4969	375767	All - Inverse variance weighted	-0.00353462461506493	0.00131327298495669	0.0071139556680785
34	|| id:ebi-a-GCST90017060	Melanoma skin cancer || id:ieu-b-4969	ebi-a-GCST90017060	ieu-b-4969	375767	All - MR Egger	-0.00567105141149473	0.00359879984977248	0.146145842556217
35	|| id:ebi-a-GCST90017088	Melanoma skin cancer || id:ieu-b-4969	ebi-a-GCST90017088	ieu-b-4969	375767	rs1882878	0.00554487454581867	0.00339725033356481	0.102644641536876
36	|| id:ebi-a-GCST90017088	Melanoma skin cancer || id:ieu-b-4969	ebi-a-GCST90017088	ieu-b-4969	375767	rs2013594	0.00247841675708827	0.00341864414775676	0.468470020679484
37	|| id:ebi-a-GCST90017088	Melanoma skin cancer || id:ieu-b-4969	ebi-a-GCST90017088	ieu-b-4969	375767	rs55807413	0.00150344268557426	0.00323418647336694	0.642031991261511
38	|| id:ebi-a-GCST90017088	Melanoma skin cancer || id:ieu-b-4969	ebi-a-GCST90017088	ieu-b-4969	375767	rs62376424	0.00243545136811612	0.00319741385643964	0.446242579115661
39	|| id:ebi-a-GCST90017088	Melanoma skin cancer || id:ieu-b-4969	ebi-a-GCST90017088	ieu-b-4969	375767	rs6656807	0.00595015802304775	0.00339126563517869	0.0793356590048659
40	|| id:ebi-a-GCST90017088	Melanoma skin cancer || id:ieu-b-4969	ebi-a-GCST90017088	ieu-b-4969	375767	rs7359080	-0.000818097214733623	0.00281165660937581	0.771077122397177
41	|| id:ebi-a-GCST90017088	Melanoma skin cancer || id:ieu-b-4969	ebi-a-GCST90017088	ieu-b-4969	375767	rs742016	0.00406941332121161	0.00337376973471145	0.227743552700536
42	|| id:ebi-a-GCST90017088	Melanoma skin cancer || id:ieu-b-4969	ebi-a-GCST90017088	ieu-b-4969	375767	All - Inverse variance weighted	0.00276770891338343	0.00122450403865848	0.0238045407521391
43	|| id:ebi-a-GCST90017088	Melanoma skin cancer || id:ieu-b-4969	ebi-a-GCST90017088	ieu-b-4969	375767	All - MR Egger	-0.00572653517867493	0.00552649063310276	0.347600419642289
