# Supplementary material for: Causal relationship between the gut microbiome and basal cell carcinoma, melanoma skin cancer, ease of skin tanning: evidence from three two-sample mendelian randomisation studies
Source: Front Immunol. 2024 Jan 18;15:1279680. doi: 10.3389/fimmu.2024.1279680 (PMC10830803; doi:10.3389/fimmu.2024.1279680)
Supplement: Supplementary file 7 [file DataSheet_7.csv]

	SNP	effect_allele.exposure	other_allele.exposure	effect_allele.outcome	other_allele.outcome	beta.exposure	beta.outcome	eaf.exposure	eaf.outcome	remove	palindromic	ambiguous	id.outcome	chr	pos	se.outcome	samplesize.outcome	pval.outcome	outcome	originalname.outcome	outcome.deprecated	mr_keep.outcome	data_source.outcome	chr.exposure	pos.exposure	se.exposure	pval.exposure	samplesize.exposure	id.exposure	exposure	mr_keep.exposure	pval_origin.exposure	data_source.exposure	action	mr_keep
1	rs10028567	C	T	C	T	-0.0921167	-0.00174607	NA	0.092429	FALSE	FALSE	FALSE	ukb-b-533	4	53657577	0.00347601	453065	0.62	Ease of skin tanning || id:ukb-b-533	Ease of skin tanning	Ease of skin tanning || ||	TRUE	igd	4	53657577	0.0191881	7.30348e-06	14306	ebi-a-GCST90017070	|| id:ebi-a-GCST90017070	TRUE	reported	igd	3	TRUE
2	rs10448310	A	G	A	G	-0.0517935	0.00300344	NA	0.435458	FALSE	FALSE	FALSE	ukb-b-533	9	93556174	0.00202147	453065	0.14	Ease of skin tanning || id:ukb-b-533	Ease of skin tanning	Ease of skin tanning || ||	TRUE	igd	9	93556174	0.0111324	3.30704e-06	14306	ebi-a-GCST90017070	|| id:ebi-a-GCST90017070	TRUE	reported	igd	3	TRUE
3	rs11110281	T	C	T	C	-0.137519	0.00380913	NA	0.062836	FALSE	FALSE	FALSE	ukb-b-533	12	100584014	0.00412926	453065	0.36	Ease of skin tanning || id:ukb-b-533	Ease of skin tanning	Ease of skin tanning || ||	TRUE	igd	12	100584014	0.0227398	2.58315e-09	14306	ebi-a-GCST90017070	|| id:ebi-a-GCST90017070	TRUE	reported	igd	3	TRUE
4	rs11720390	G	A	G	A	0.107024	-0.00191316	NA	0.078559	FALSE	FALSE	FALSE	ukb-b-533	3	94103591	0.00376052	453065	0.61	Ease of skin tanning || id:ukb-b-533	Ease of skin tanning	Ease of skin tanning || ||	TRUE	igd	3	94103591	0.0228121	3.59484e-06	14306	ebi-a-GCST90017070	|| id:ebi-a-GCST90017070	TRUE	reported	igd	3	TRUE
5	rs11764382	A	G	A	G	-0.0695345	0.00265946	NA	0.182006	FALSE	FALSE	FALSE	ukb-b-533	7	46774896	0.00260284	453065	0.31	Ease of skin tanning || id:ukb-b-533	Ease of skin tanning	Ease of skin tanning || ||	TRUE	igd	7	46774896	0.0143671	1.28632e-06	14306	ebi-a-GCST90017070	|| id:ebi-a-GCST90017070	TRUE	reported	igd	3	TRUE
6	rs17708276	A	G	A	G	-0.0793955	0.00923619	NA	0.137775	FALSE	FALSE	FALSE	ukb-b-533	8	10199548	0.00293808	453065	0.0017	Ease of skin tanning || id:ukb-b-533	Ease of skin tanning	Ease of skin tanning || ||	TRUE	igd	8	10199548	0.0170628	3.04096e-06	14306	ebi-a-GCST90017070	|| id:ebi-a-GCST90017070	TRUE	reported	igd	3	TRUE
7	rs1918540	A	G	A	G	-0.059639	-0.000696554	NA	0.738308	FALSE	FALSE	FALSE	ukb-b-533	11	131649446	0.00232125	453065	0.760001	Ease of skin tanning || id:ukb-b-533	Ease of skin tanning	Ease of skin tanning || ||	TRUE	igd	11	131649446	0.0128148	2.44068e-06	14306	ebi-a-GCST90017070	|| id:ebi-a-GCST90017070	TRUE	reported	igd	3	TRUE
8	rs2370083	G	T	G	T	-0.0816836	-0.00246988	NA	0.10474	FALSE	FALSE	FALSE	ukb-b-533	14	97526750	0.00330205	453065	0.450001	Ease of skin tanning || id:ukb-b-533	Ease of skin tanning	Ease of skin tanning || ||	TRUE	igd	14	97526750	0.0185851	9.75237e-06	14306	ebi-a-GCST90017070	|| id:ebi-a-GCST90017070	TRUE	reported	igd	3	TRUE
9	rs395407	C	G	C	G	0.0792781	-0.000429653	NA	0.851947	FALSE	TRUE	TRUE	ukb-b-533	5	169689604	0.00281989	453065	0.88	Ease of skin tanning || id:ukb-b-533	Ease of skin tanning	Ease of skin tanning || ||	TRUE	igd	5	169689604	0.0173697	4.36506e-06	14306	ebi-a-GCST90017070	|| id:ebi-a-GCST90017070	TRUE	reported	igd	3	FALSE
10	rs4968759	A	G	A	G	-0.0515109	-0.00109265	NA	0.429587	FALSE	FALSE	FALSE	ukb-b-533	17	61298020	0.00202719	453065	0.59	Ease of skin tanning || id:ukb-b-533	Ease of skin tanning	Ease of skin tanning || ||	TRUE	igd	17	61298020	0.0112068	3.7812e-06	14306	ebi-a-GCST90017070	|| id:ebi-a-GCST90017070	TRUE	reported	igd	3	TRUE
11	rs57646748	G	A	G	A	-0.0907696	0.00331328	NA	0.071739	FALSE	FALSE	FALSE	ukb-b-533	4	37452858	0.00391643	453065	0.4	Ease of skin tanning || id:ukb-b-533	Ease of skin tanning	Ease of skin tanning || ||	TRUE	igd	4	37452858	0.0200344	5.47545e-06	14306	ebi-a-GCST90017070	|| id:ebi-a-GCST90017070	TRUE	reported	igd	3	TRUE
12	rs6563952	C	G	C	G	-0.0827344	-0.00180421	NA	0.910718	FALSE	TRUE	TRUE	ukb-b-533	16	73391982	0.0034632	453065	0.6	Ease of skin tanning || id:ukb-b-533	Ease of skin tanning	Ease of skin tanning || ||	TRUE	igd	16	73391982	0.0180035	5.8213e-06	14306	ebi-a-GCST90017070	|| id:ebi-a-GCST90017070	TRUE	reported	igd	3	FALSE
13	rs6806351	T	C	T	C	-0.0633829	0.00585107	NA	0.23321	FALSE	FALSE	FALSE	ukb-b-533	3	132058723	0.00238569	453065	0.0140001	Ease of skin tanning || id:ukb-b-533	Ease of skin tanning	Ease of skin tanning || ||	TRUE	igd	3	132058723	0.0136647	4.93867e-06	14306	ebi-a-GCST90017070	|| id:ebi-a-GCST90017070	TRUE	reported	igd	3	TRUE
14	rs71481756	T	G	T	G	0.0931048	-0.00427492	NA	0.090241	FALSE	FALSE	FALSE	ukb-b-533	10	8102404	0.00349851	453065	0.22	Ease of skin tanning || id:ukb-b-533	Ease of skin tanning	Ease of skin tanning || ||	TRUE	igd	10	8102404	0.0207949	6.51478e-06	14306	ebi-a-GCST90017070	|| id:ebi-a-GCST90017070	TRUE	reported	igd	3	TRUE
15	rs72739637	A	G	A	G	0.0959942	0.00199532	NA	0.113106	FALSE	FALSE	FALSE	ukb-b-533	15	41663393	0.00318044	453065	0.53	Ease of skin tanning || id:ukb-b-533	Ease of skin tanning	Ease of skin tanning || ||	TRUE	igd	15	41663393	0.0193213	1.03307e-06	14306	ebi-a-GCST90017070	|| id:ebi-a-GCST90017070	TRUE	reported	igd	3	TRUE
16	rs7916711	A	G	A	G	0.102891	-0.000300629	NA	0.057713	FALSE	FALSE	FALSE	ukb-b-533	10	28588269	0.00430706	453065	0.94	Ease of skin tanning || id:ukb-b-533	Ease of skin tanning	Ease of skin tanning || ||	TRUE	igd	10	28588269	0.0217362	2.717e-06	14306	ebi-a-GCST90017070	|| id:ebi-a-GCST90017070	TRUE	reported	igd	3	TRUE
17	rs9903102	C	A	C	A	-0.0709483	0.00121161	NA	0.141108	FALSE	FALSE	FALSE	ukb-b-533	17	80576624	0.00287956	453065	0.67	Ease of skin tanning || id:ukb-b-533	Ease of skin tanning	Ease of skin tanning || ||	TRUE	igd	17	80576624	0.0155275	4.17994e-06	14306	ebi-a-GCST90017070	|| id:ebi-a-GCST90017070	TRUE	reported	igd	3	TRUE
18	rs1002941	A	G	A	G	-0.105025	-4.80498e-05	NA	0.726213	FALSE	FALSE	FALSE	ukb-b-533	15	101242690	0.00224598	453065	0.98	Ease of skin tanning || id:ukb-b-533	Ease of skin tanning	Ease of skin tanning || ||	TRUE	igd	15	101242690	0.0233484	8.14836e-06	14306	ebi-a-GCST90017109	|| id:ebi-a-GCST90017109	TRUE	reported	igd	3	TRUE
19	rs11770843	C	T	C	T	0.109431	-0.000864899	NA	0.291428	FALSE	FALSE	FALSE	ukb-b-533	7	146795379	0.00224659	453065	0.7	Ease of skin tanning || id:ukb-b-533	Ease of skin tanning	Ease of skin tanning || ||	TRUE	igd	7	146795379	0.0234879	1.9073e-06	14306	ebi-a-GCST90017109	|| id:ebi-a-GCST90017109	TRUE	reported	igd	3	TRUE
20	rs17114848	G	A	G	A	0.152377	-0.00325871	NA	0.122699	FALSE	FALSE	FALSE	ukb-b-533	15	25162535	0.00309605	453065	0.29	Ease of skin tanning || id:ukb-b-533	Ease of skin tanning	Ease of skin tanning || ||	TRUE	igd	15	25162535	0.0324332	4.05864e-06	14306	ebi-a-GCST90017109	|| id:ebi-a-GCST90017109	TRUE	reported	igd	3	TRUE
21	rs2031282	A	G	A	G	0.122368	-0.000277971	NA	0.17055	FALSE	FALSE	FALSE	ukb-b-533	13	20687179	0.00283679	453065	0.92	Ease of skin tanning || id:ukb-b-533	Ease of skin tanning	Ease of skin tanning || ||	TRUE	igd	13	20687179	0.0270329	4.38258e-06	14306	ebi-a-GCST90017109	|| id:ebi-a-GCST90017109	TRUE	reported	igd	3	TRUE
22	rs2731834	G	C	G	C	-0.109438	-0.000817974	NA	0.734449	FALSE	TRUE	TRUE	ukb-b-533	5	94720245	0.00228331	453065	0.719999	Ease of skin tanning || id:ukb-b-533	Ease of skin tanning	Ease of skin tanning || ||	TRUE	igd	5	94720245	0.023693	4.24356e-06	14306	ebi-a-GCST90017109	|| id:ebi-a-GCST90017109	TRUE	reported	igd	3	FALSE
23	rs2825714	A	G	A	G	-0.13741	0.00604235	NA	0.146621	FALSE	FALSE	FALSE	ukb-b-533	21	21023966	0.00283886	453065	0.0329997	Ease of skin tanning || id:ukb-b-533	Ease of skin tanning	Ease of skin tanning || ||	TRUE	igd	21	21023966	0.0289246	1.72211e-06	14306	ebi-a-GCST90017109	|| id:ebi-a-GCST90017109	TRUE	reported	igd	3	TRUE
24	rs62570196	C	T	C	T	-0.21635	-0.000421321	NA	0.080194	FALSE	FALSE	FALSE	ukb-b-533	9	111086170	0.00374087	453065	0.91	Ease of skin tanning || id:ukb-b-533	Ease of skin tanning	Ease of skin tanning || ||	TRUE	igd	9	111086170	0.0439866	1.07924e-06	14306	ebi-a-GCST90017109	|| id:ebi-a-GCST90017109	TRUE	reported	igd	3	TRUE
25	rs72640280	A	G	A	G	0.220207	-0.00437223	NA	0.058168	FALSE	FALSE	FALSE	ukb-b-533	1	11943792	0.00431285	453065	0.31	Ease of skin tanning || id:ukb-b-533	Ease of skin tanning	Ease of skin tanning || ||	TRUE	igd	1	11943792	0.0486196	5.18036e-06	14306	ebi-a-GCST90017109	|| id:ebi-a-GCST90017109	TRUE	reported	igd	3	TRUE
26	rs73113483	T	A	T	A	-0.131217	-0.00598374	NA	0.129065	FALSE	TRUE	TRUE	ukb-b-533	3	6223568	0.0029998	453065	0.0460002	Ease of skin tanning || id:ukb-b-533	Ease of skin tanning	Ease of skin tanning || ||	TRUE	igd	3	6223568	0.0288713	8.66343e-06	14306	ebi-a-GCST90017109	|| id:ebi-a-GCST90017109	TRUE	reported	igd	3	FALSE
27	rs77599476	A	G	A	G	0.230292	-0.00697666	NA	0.054609	FALSE	FALSE	FALSE	ukb-b-533	20	61394262	0.00441012	453065	0.11	Ease of skin tanning || id:ukb-b-533	Ease of skin tanning	Ease of skin tanning || ||	TRUE	igd	20	61394262	0.0480168	1.86132e-06	14306	ebi-a-GCST90017109	|| id:ebi-a-GCST90017109	TRUE	reported	igd	3	TRUE
28	rs1002941	A	G	A	G	-0.105025	-4.80498e-05	NA	0.726213	FALSE	FALSE	FALSE	ukb-b-533	15	101242690	0.00224598	453065	0.98	Ease of skin tanning || id:ukb-b-533	Ease of skin tanning	Ease of skin tanning || ||	TRUE	igd	15	101242690	0.0233484	8.14836e-06	14306	ebi-a-GCST90016918	|| id:ebi-a-GCST90016918	TRUE	reported	igd	3	TRUE
29	rs11770843	C	T	C	T	0.109431	-0.000864899	NA	0.291428	FALSE	FALSE	FALSE	ukb-b-533	7	146795379	0.00224659	453065	0.7	Ease of skin tanning || id:ukb-b-533	Ease of skin tanning	Ease of skin tanning || ||	TRUE	igd	7	146795379	0.0234879	1.9073e-06	14306	ebi-a-GCST90016918	|| id:ebi-a-GCST90016918	TRUE	reported	igd	3	TRUE
30	rs17114848	G	A	G	A	0.152377	-0.00325871	NA	0.122699	FALSE	FALSE	FALSE	ukb-b-533	15	25162535	0.00309605	453065	0.29	Ease of skin tanning || id:ukb-b-533	Ease of skin tanning	Ease of skin tanning || ||	TRUE	igd	15	25162535	0.0324332	4.05864e-06	14306	ebi-a-GCST90016918	|| id:ebi-a-GCST90016918	TRUE	reported	igd	3	TRUE
31	rs2031282	A	G	A	G	0.122368	-0.000277971	NA	0.17055	FALSE	FALSE	FALSE	ukb-b-533	13	20687179	0.00283679	453065	0.92	Ease of skin tanning || id:ukb-b-533	Ease of skin tanning	Ease of skin tanning || ||	TRUE	igd	13	20687179	0.0270329	4.38258e-06	14306	ebi-a-GCST90016918	|| id:ebi-a-GCST90016918	TRUE	reported	igd	3	TRUE
32	rs2731834	G	C	G	C	-0.109438	-0.000817974	NA	0.734449	FALSE	TRUE	TRUE	ukb-b-533	5	94720245	0.00228331	453065	0.719999	Ease of skin tanning || id:ukb-b-533	Ease of skin tanning	Ease of skin tanning || ||	TRUE	igd	5	94720245	0.023693	4.24356e-06	14306	ebi-a-GCST90016918	|| id:ebi-a-GCST90016918	TRUE	reported	igd	3	FALSE
33	rs2825714	A	G	A	G	-0.13741	0.00604235	NA	0.146621	FALSE	FALSE	FALSE	ukb-b-533	21	21023966	0.00283886	453065	0.0329997	Ease of skin tanning || id:ukb-b-533	Ease of skin tanning	Ease of skin tanning || ||	TRUE	igd	21	21023966	0.0289246	1.72211e-06	14306	ebi-a-GCST90016918	|| id:ebi-a-GCST90016918	TRUE	reported	igd	3	TRUE
34	rs62570196	C	T	C	T	-0.21635	-0.000421321	NA	0.080194	FALSE	FALSE	FALSE	ukb-b-533	9	111086170	0.00374087	453065	0.91	Ease of skin tanning || id:ukb-b-533	Ease of skin tanning	Ease of skin tanning || ||	TRUE	igd	9	111086170	0.0439866	1.07924e-06	14306	ebi-a-GCST90016918	|| id:ebi-a-GCST90016918	TRUE	reported	igd	3	TRUE
35	rs72640280	A	G	A	G	0.220207	-0.00437223	NA	0.058168	FALSE	FALSE	FALSE	ukb-b-533	1	11943792	0.00431285	453065	0.31	Ease of skin tanning || id:ukb-b-533	Ease of skin tanning	Ease of skin tanning || ||	TRUE	igd	1	11943792	0.0486196	5.18036e-06	14306	ebi-a-GCST90016918	|| id:ebi-a-GCST90016918	TRUE	reported	igd	3	TRUE
36	rs73113483	T	A	T	A	-0.131217	-0.00598374	NA	0.129065	FALSE	TRUE	TRUE	ukb-b-533	3	6223568	0.0029998	453065	0.0460002	Ease of skin tanning || id:ukb-b-533	Ease of skin tanning	Ease of skin tanning || ||	TRUE	igd	3	6223568	0.0288713	8.66343e-06	14306	ebi-a-GCST90016918	|| id:ebi-a-GCST90016918	TRUE	reported	igd	3	FALSE
37	rs77599476	A	G	A	G	0.230292	-0.00697666	NA	0.054609	FALSE	FALSE	FALSE	ukb-b-533	20	61394262	0.00441012	453065	0.11	Ease of skin tanning || id:ukb-b-533	Ease of skin tanning	Ease of skin tanning || ||	TRUE	igd	20	61394262	0.0480168	1.86132e-06	14306	ebi-a-GCST90016918	|| id:ebi-a-GCST90016918	TRUE	reported	igd	3	TRUE
38	rs10031059	C	T	C	T	0.121167	0.00243098	NA	0.768454	FALSE	FALSE	FALSE	ukb-b-533	4	35358594	0.00237965	453065	0.31	Ease of skin tanning || id:ukb-b-533	Ease of skin tanning	Ease of skin tanning || ||	TRUE	igd	4	35358594	0.0225844	1.23637e-07	14306	ebi-a-GCST90017042	|| id:ebi-a-GCST90017042	TRUE	reported	igd	3	TRUE
39	rs11001941	G	A	G	A	-0.195611	0.00298632	NA	0.066458	FALSE	FALSE	FALSE	ukb-b-533	10	78716030	0.00407981	453065	0.46	Ease of skin tanning || id:ukb-b-533	Ease of skin tanning	Ease of skin tanning || ||	TRUE	igd	10	78716030	0.0392217	1.32859e-06	14306	ebi-a-GCST90017042	|| id:ebi-a-GCST90017042	TRUE	reported	igd	3	TRUE
40	rs11030569	A	T	A	T	-0.17402	-0.00211878	NA	0.074131	FALSE	TRUE	TRUE	ukb-b-533	11	4019788	0.00390783	453065	0.59	Ease of skin tanning || id:ukb-b-533	Ease of skin tanning	Ease of skin tanning || ||	TRUE	igd	11	4019788	0.0374133	3.1299e-06	14306	ebi-a-GCST90017042	|| id:ebi-a-GCST90017042	TRUE	reported	igd	3	FALSE
41	rs12069354	C	T	C	T	0.16763	-0.000259348	NA	0.063598	FALSE	FALSE	FALSE	ukb-b-533	1	216223782	0.00410845	453065	0.95	Ease of skin tanning || id:ukb-b-533	Ease of skin tanning	Ease of skin tanning || ||	TRUE	igd	1	216223782	0.0379501	9.28346e-06	14306	ebi-a-GCST90017042	|| id:ebi-a-GCST90017042	TRUE	reported	igd	3	TRUE
42	rs2054133	A	G	A	G	-0.0895433	-0.00250597	NA	0.486547	FALSE	FALSE	FALSE	ukb-b-533	2	33691809	0.00202979	453065	0.22	Ease of skin tanning || id:ukb-b-533	Ease of skin tanning	Ease of skin tanning || ||	TRUE	igd	2	33691809	0.0188332	2.14166e-06	14306	ebi-a-GCST90017042	|| id:ebi-a-GCST90017042	TRUE	reported	igd	3	TRUE
43	rs34282744	G	C	G	C	0.191797	0.0105565	NA	0.058391	FALSE	TRUE	TRUE	ukb-b-533	15	75073172	0.00427433	453065	0.0140001	Ease of skin tanning || id:ukb-b-533	Ease of skin tanning	Ease of skin tanning || ||	TRUE	igd	15	75073172	0.0399832	1.83535e-06	14306	ebi-a-GCST90017042	|| id:ebi-a-GCST90017042	TRUE	reported	igd	3	FALSE
44	rs36121075	A	G	A	G	-0.14067	-0.00117343	NA	0.111832	FALSE	FALSE	FALSE	ukb-b-533	20	43118017	0.00317505	453065	0.709999	Ease of skin tanning || id:ukb-b-533	Ease of skin tanning	Ease of skin tanning || ||	TRUE	igd	20	43118017	0.030628	6.98715e-06	14306	ebi-a-GCST90017042	|| id:ebi-a-GCST90017042	TRUE	reported	igd	3	TRUE
45	rs413827	G	A	G	A	0.110229	0.00481055	NA	0.205793	FALSE	FALSE	FALSE	ukb-b-533	14	57985112	0.00249206	453065	0.0539995	Ease of skin tanning || id:ukb-b-533	Ease of skin tanning	Ease of skin tanning || ||	TRUE	igd	14	57985112	0.0237523	3.30088e-06	14306	ebi-a-GCST90017042	|| id:ebi-a-GCST90017042	TRUE	reported	igd	3	TRUE
46	rs5770862	T	C	T	C	0.162018	0.00543169	NA	0.074451	FALSE	FALSE	FALSE	ukb-b-533	22	50973113	0.0038401	453065	0.16	Ease of skin tanning || id:ukb-b-533	Ease of skin tanning	Ease of skin tanning || ||	TRUE	igd	22	50973113	0.0356813	3.21959e-06	14306	ebi-a-GCST90017042	|| id:ebi-a-GCST90017042	TRUE	reported	igd	3	TRUE
47	rs6918730	A	G	A	G	-0.135311	-0.00847728	NA	0.885695	FALSE	FALSE	FALSE	ukb-b-533	6	99020289	0.00316166	453065	0.00729995	Ease of skin tanning || id:ukb-b-533	Ease of skin tanning	Ease of skin tanning || ||	TRUE	igd	6	99020289	0.0289742	1.14731e-06	14306	ebi-a-GCST90017042	|| id:ebi-a-GCST90017042	TRUE	reported	igd	3	TRUE
48	rs7033353	G	T	G	T	-0.090152	0.00347031	NA	0.600271	FALSE	FALSE	FALSE	ukb-b-533	9	104595848	0.00204325	453065	0.089	Ease of skin tanning || id:ukb-b-533	Ease of skin tanning	Ease of skin tanning || ||	TRUE	igd	9	104595848	0.018995	2.21958e-06	14306	ebi-a-GCST90017042	|| id:ebi-a-GCST90017042	TRUE	reported	igd	3	TRUE
49	rs72850165	T	C	T	C	-0.134304	-0.00497224	NA	0.11228	FALSE	FALSE	FALSE	ukb-b-533	11	968356	0.00318824	453065	0.12	Ease of skin tanning || id:ukb-b-533	Ease of skin tanning	Ease of skin tanning || ||	TRUE	igd	11	968356	0.0300423	5.74156e-06	14306	ebi-a-GCST90017042	|| id:ebi-a-GCST90017042	TRUE	reported	igd	3	TRUE
50	rs74592222	G	A	G	A	0.137957	-0.00069486	NA	0.108484	FALSE	FALSE	FALSE	ukb-b-533	1	75971700	0.00324638	453065	0.83	Ease of skin tanning || id:ukb-b-533	Ease of skin tanning	Ease of skin tanning || ||	TRUE	igd	1	75971700	0.0302965	8.55342e-06	14306	ebi-a-GCST90017042	|| id:ebi-a-GCST90017042	TRUE	reported	igd	3	TRUE
51	rs75754569	C	G	C	G	0.181434	0.00190184	NA	0.096735	FALSE	TRUE	TRUE	ukb-b-533	3	17793504	0.0034178	453065	0.58	Ease of skin tanning || id:ukb-b-533	Ease of skin tanning	Ease of skin tanning || ||	TRUE	igd	3	17793504	0.0319429	1.09883e-08	14306	ebi-a-GCST90017042	|| id:ebi-a-GCST90017042	TRUE	reported	igd	3	FALSE
52	rs7766680	G	C	G	C	0.0976832	0.00331944	NA	0.280338	FALSE	TRUE	TRUE	ukb-b-533	6	162239191	0.00223085	453065	0.14	Ease of skin tanning || id:ukb-b-533	Ease of skin tanning	Ease of skin tanning || ||	TRUE	igd	6	162239191	0.0214155	3.50768e-06	14306	ebi-a-GCST90017042	|| id:ebi-a-GCST90017042	TRUE	reported	igd	3	FALSE
53	rs77681628	C	T	C	T	0.200307	0.00532742	NA	0.064413	FALSE	FALSE	FALSE	ukb-b-533	13	91182556	0.00421515	453065	0.21	Ease of skin tanning || id:ukb-b-533	Ease of skin tanning	Ease of skin tanning || ||	TRUE	igd	13	91182556	0.0387328	2.68838e-07	14306	ebi-a-GCST90017042	|| id:ebi-a-GCST90017042	TRUE	reported	igd	3	TRUE
54	rs10138457	T	C	T	C	-0.113054	0.0031943	NA	0.066347	FALSE	FALSE	FALSE	ukb-b-533	14	102458052	0.00402733	453065	0.43	Ease of skin tanning || id:ukb-b-533	Ease of skin tanning	Ease of skin tanning || ||	TRUE	igd	14	102458052	0.0261933	7.88116e-06	14306	ebi-a-GCST90016988	|| id:ebi-a-GCST90016988	TRUE	reported	igd	3	TRUE
55	rs10938938	A	G	A	G	0.0773514	-0.00580516	NA	0.80911	FALSE	FALSE	FALSE	ukb-b-533	4	23294359	0.00256011	453065	0.0230001	Ease of skin tanning || id:ukb-b-533	Ease of skin tanning	Ease of skin tanning || ||	TRUE	igd	4	23294359	0.0170915	7.37055e-06	14306	ebi-a-GCST90016988	|| id:ebi-a-GCST90016988	TRUE	reported	igd	3	TRUE
56	rs11071887	T	C	T	C	0.0662403	-0.00168062	NA	0.270895	FALSE	FALSE	FALSE	ukb-b-533	15	32955095	0.00225274	453065	0.46	Ease of skin tanning || id:ukb-b-533	Ease of skin tanning	Ease of skin tanning || ||	TRUE	igd	15	32955095	0.0146315	5.91412e-06	14306	ebi-a-GCST90016988	|| id:ebi-a-GCST90016988	TRUE	reported	igd	3	TRUE
57	rs11166701	G	A	G	A	-0.0655301	0.000453396	NA	0.509208	FALSE	FALSE	FALSE	ukb-b-533	8	138295725	0.002013	453065	0.82	Ease of skin tanning || id:ukb-b-533	Ease of skin tanning	Ease of skin tanning || ||	TRUE	igd	8	138295725	0.013186	5.50744e-07	14306	ebi-a-GCST90016988	|| id:ebi-a-GCST90016988	TRUE	reported	igd	3	TRUE
58	rs2314294	T	C	T	C	0.0865932	-0.00277219	NA	0.140057	FALSE	FALSE	FALSE	ukb-b-533	16	9336862	0.00284481	453065	0.33	Ease of skin tanning || id:ukb-b-533	Ease of skin tanning	Ease of skin tanning || ||	TRUE	igd	16	9336862	0.0193719	8.07904e-06	14306	ebi-a-GCST90016988	|| id:ebi-a-GCST90016988	TRUE	reported	igd	3	TRUE
59	rs2435610	A	C	A	C	0.0647132	-0.00372514	NA	0.283702	FALSE	FALSE	FALSE	ukb-b-533	7	150890034	0.00223156	453065	0.0949992	Ease of skin tanning || id:ukb-b-533	Ease of skin tanning	Ease of skin tanning || ||	TRUE	igd	7	150890034	0.0143314	5.93267e-06	14306	ebi-a-GCST90016988	|| id:ebi-a-GCST90016988	TRUE	reported	igd	3	TRUE
60	rs4747450	C	A	C	A	0.0668509	0.000134254	NA	0.266216	FALSE	FALSE	FALSE	ukb-b-533	10	23199653	0.0022811	453065	0.95	Ease of skin tanning || id:ukb-b-533	Ease of skin tanning	Ease of skin tanning || ||	TRUE	igd	10	23199653	0.0147685	5.83727e-06	14306	ebi-a-GCST90016988	|| id:ebi-a-GCST90016988	TRUE	reported	igd	3	TRUE
61	rs4753063	A	G	A	G	0.0596297	-0.0016822	NA	0.550635	FALSE	FALSE	FALSE	ukb-b-533	11	92267129	0.00201805	453065	0.4	Ease of skin tanning || id:ukb-b-533	Ease of skin tanning	Ease of skin tanning || ||	TRUE	igd	11	92267129	0.0130052	4.8568e-06	14306	ebi-a-GCST90016988	|| id:ebi-a-GCST90016988	TRUE	reported	igd	3	TRUE
62	rs517089	T	A	T	A	0.076227	-0.000970101	NA	0.184232	FALSE	TRUE	TRUE	ukb-b-533	11	10967286	0.00258737	453065	0.709999	Ease of skin tanning || id:ukb-b-533	Ease of skin tanning	Ease of skin tanning || ||	TRUE	igd	11	10967286	0.0170411	5.1363e-06	14306	ebi-a-GCST90016988	|| id:ebi-a-GCST90016988	TRUE	reported	igd	3	FALSE
63	rs75416973	A	G	A	G	0.0727223	-0.00302869	NA	0.190502	FALSE	FALSE	FALSE	ukb-b-533	1	172809633	0.00257498	453065	0.24	Ease of skin tanning || id:ukb-b-533	Ease of skin tanning	Ease of skin tanning || ||	TRUE	igd	1	172809633	0.016451	9.46085e-06	14306	ebi-a-GCST90016988	|| id:ebi-a-GCST90016988	TRUE	reported	igd	3	TRUE
64	rs764177	C	A	C	A	-0.0601454	0.000662893	NA	0.318478	FALSE	FALSE	FALSE	ukb-b-533	3	45809449	0.00215372	453065	0.760001	Ease of skin tanning || id:ukb-b-533	Ease of skin tanning	Ease of skin tanning || ||	TRUE	igd	3	45809449	0.0135366	9.60771e-06	14306	ebi-a-GCST90016988	|| id:ebi-a-GCST90016988	TRUE	reported	igd	3	TRUE
65	rs76680460	G	A	G	A	-0.161296	0.00279517	NA	0.055494	FALSE	FALSE	FALSE	ukb-b-533	9	25447080	0.00453788	453065	0.54	Ease of skin tanning || id:ukb-b-533	Ease of skin tanning	Ease of skin tanning || ||	TRUE	igd	9	25447080	0.0364332	8.19219e-06	14306	ebi-a-GCST90016988	|| id:ebi-a-GCST90016988	TRUE	reported	igd	3	TRUE
66	rs10490280	C	T	C	T	-0.0672094	0.00221924	NA	0.243861	FALSE	FALSE	FALSE	ukb-b-533	2	37905976	0.00234659	453065	0.34	Ease of skin tanning || id:ukb-b-533	Ease of skin tanning	Ease of skin tanning || ||	TRUE	igd	2	37905976	0.0143309	4.15547e-06	14306	ebi-a-GCST90017054	|| id:ebi-a-GCST90017054	TRUE	reported	igd	3	TRUE
67	rs11243416	T	C	T	C	-0.0925653	-0.000294673	NA	0.101488	FALSE	FALSE	FALSE	ukb-b-533	9	134416970	0.00336062	453065	0.93	Ease of skin tanning || id:ukb-b-533	Ease of skin tanning	Ease of skin tanning || ||	TRUE	igd	9	134416970	0.0191203	1.66882e-06	14306	ebi-a-GCST90017054	|| id:ebi-a-GCST90017054	TRUE	reported	igd	3	TRUE
68	rs11613919	G	T	G	T	0.0727604	0.00157185	NA	0.164079	FALSE	FALSE	FALSE	ukb-b-533	12	75496463	0.00272266	453065	0.56	Ease of skin tanning || id:ukb-b-533	Ease of skin tanning	Ease of skin tanning || ||	TRUE	igd	12	75496463	0.0155716	1.6251e-06	14306	ebi-a-GCST90017054	|| id:ebi-a-GCST90017054	TRUE	reported	igd	3	TRUE
69	rs139730	G	C	G	C	-0.0577655	-0.00252599	NA	0.281874	FALSE	TRUE	TRUE	ukb-b-533	22	25292719	0.00228882	453065	0.27	Ease of skin tanning || id:ukb-b-533	Ease of skin tanning	Ease of skin tanning || ||	TRUE	igd	22	25292719	0.0130645	9.7212e-06	14306	ebi-a-GCST90017054	|| id:ebi-a-GCST90017054	TRUE	reported	igd	3	FALSE
70	rs16959793	A	C	A	C	-0.062527	-0.000312792	NA	0.275479	FALSE	FALSE	FALSE	ukb-b-533	15	35071718	0.0022628	453065	0.89	Ease of skin tanning || id:ukb-b-533	Ease of skin tanning	Ease of skin tanning || ||	TRUE	igd	15	35071718	0.0131259	2.21707e-06	14306	ebi-a-GCST90017054	|| id:ebi-a-GCST90017054	TRUE	reported	igd	3	TRUE
71	rs2523124	C	T	C	T	0.0546625	0.00409377	NA	0.625186	FALSE	FALSE	FALSE	ukb-b-533	7	97348436	0.00208524	453065	0.05	Ease of skin tanning || id:ukb-b-533	Ease of skin tanning	Ease of skin tanning || ||	TRUE	igd	7	97348436	0.0120823	5.78376e-06	14306	ebi-a-GCST90017054	|| id:ebi-a-GCST90017054	TRUE	reported	igd	3	TRUE
72	rs3013089	G	A	G	A	-0.0551473	-0.00402016	NA	0.404424	FALSE	FALSE	FALSE	ukb-b-533	1	13794594	0.00204647	453065	0.0490004	Ease of skin tanning || id:ukb-b-533	Ease of skin tanning	Ease of skin tanning || ||	TRUE	igd	1	13794594	0.0120346	4.38137e-06	14306	ebi-a-GCST90017054	|| id:ebi-a-GCST90017054	TRUE	reported	igd	3	TRUE
73	rs4452755	A	C	A	C	-0.0634463	-0.00264252	NA	0.27723	FALSE	FALSE	FALSE	ukb-b-533	8	82026852	0.00225104	453065	0.24	Ease of skin tanning || id:ukb-b-533	Ease of skin tanning	Ease of skin tanning || ||	TRUE	igd	8	82026852	0.0134741	3.29337e-06	14306	ebi-a-GCST90017054	|| id:ebi-a-GCST90017054	TRUE	reported	igd	3	TRUE
74	rs4532474	G	A	G	A	0.0769231	0.00659765	NA	0.129674	FALSE	FALSE	FALSE	ukb-b-533	6	105781538	0.00297809	453065	0.0269998	Ease of skin tanning || id:ukb-b-533	Ease of skin tanning	Ease of skin tanning || ||	TRUE	igd	6	105781538	0.017045	4.82125e-06	14306	ebi-a-GCST90017054	|| id:ebi-a-GCST90017054	TRUE	reported	igd	3	TRUE
75	rs4629039	A	T	A	T	-0.0553742	-0.00285056	NA	0.649249	FALSE	TRUE	TRUE	ukb-b-533	18	46485154	0.00212163	453065	0.18	Ease of skin tanning || id:ukb-b-533	Ease of skin tanning	Ease of skin tanning || ||	TRUE	igd	18	46485154	0.0122659	6.5435e-06	14306	ebi-a-GCST90017054	|| id:ebi-a-GCST90017054	TRUE	reported	igd	3	FALSE
76	rs646327	G	A	G	A	0.0586696	0.00282656	NA	0.52809	FALSE	FALSE	FALSE	ukb-b-533	19	49209851	0.0020117	453065	0.16	Ease of skin tanning || id:ukb-b-533	Ease of skin tanning	Ease of skin tanning || ||	TRUE	igd	19	49209851	0.0118369	7.83177e-07	14306	ebi-a-GCST90017054	|| id:ebi-a-GCST90017054	TRUE	reported	igd	3	TRUE
77	rs6759615	A	G	A	G	0.102523	0.00526239	NA	0.075639	FALSE	FALSE	FALSE	ukb-b-533	2	205238716	0.00379746	453065	0.17	Ease of skin tanning || id:ukb-b-533	Ease of skin tanning	Ease of skin tanning || ||	TRUE	igd	2	205238716	0.0200204	7.86231e-07	14306	ebi-a-GCST90017054	|| id:ebi-a-GCST90017054	TRUE	reported	igd	3	TRUE
78	rs73165080	T	A	T	A	0.117283	-0.000524599	NA	0.06967	FALSE	TRUE	TRUE	ukb-b-533	13	31520446	0.00404477	453065	0.9	Ease of skin tanning || id:ukb-b-533	Ease of skin tanning	Ease of skin tanning || ||	TRUE	igd	13	31520446	0.025971	7.21157e-06	14306	ebi-a-GCST90017054	|| id:ebi-a-GCST90017054	TRUE	reported	igd	3	FALSE
79	rs73341549	T	C	T	C	-0.169857	0.00157025	NA	0.049138	FALSE	FALSE	FALSE	ukb-b-533	7	51541468	0.00464972	453065	0.74	Ease of skin tanning || id:ukb-b-533	Ease of skin tanning	Ease of skin tanning || ||	TRUE	igd	7	51541468	0.0318768	1.50952e-07	14306	ebi-a-GCST90017054	|| id:ebi-a-GCST90017054	TRUE	reported	igd	3	TRUE
80	rs78720113	A	G	A	G	-0.115348	0.000401179	NA	0.071805	FALSE	FALSE	FALSE	ukb-b-533	3	41982393	0.00392141	453065	0.92	Ease of skin tanning || id:ukb-b-533	Ease of skin tanning	Ease of skin tanning || ||	TRUE	igd	3	41982393	0.0249601	7.59259e-06	14306	ebi-a-GCST90017054	|| id:ebi-a-GCST90017054	TRUE	reported	igd	3	TRUE
81	rs10927394	G	T	G	T	-0.232262	-0.00627697	NA	0.031401	FALSE	FALSE	FALSE	ukb-b-533	1	245267339	0.00585587	453065	0.28	Ease of skin tanning || id:ukb-b-533	Ease of skin tanning	Ease of skin tanning || ||	TRUE	igd	1	245267339	0.0512364	7.01892e-06	14306	ebi-a-GCST90017007	|| id:ebi-a-GCST90017007	TRUE	reported	igd	3	TRUE
82	rs114946999	C	T	C	T	-0.0861565	0.00138541	NA	0.095985	FALSE	FALSE	FALSE	ukb-b-533	2	37125235	0.00345234	453065	0.69	Ease of skin tanning || id:ukb-b-533	Ease of skin tanning	Ease of skin tanning || ||	TRUE	igd	2	37125235	0.01896	5.69574e-06	14306	ebi-a-GCST90017007	|| id:ebi-a-GCST90017007	TRUE	reported	igd	3	TRUE
83	rs11776390	T	C	T	C	-0.078354	0.00297299	NA	0.111966	FALSE	FALSE	FALSE	ukb-b-533	8	38593645	0.00318286	453065	0.35	Ease of skin tanning || id:ukb-b-533	Ease of skin tanning	Ease of skin tanning || ||	TRUE	igd	8	38593645	0.017183	6.39676e-06	14306	ebi-a-GCST90017007	|| id:ebi-a-GCST90017007	TRUE	reported	igd	3	TRUE
84	rs12320842	C	G	C	G	0.094833	-0.00281883	NA	0.11687	FALSE	TRUE	TRUE	ukb-b-533	12	83502773	0.00319157	453065	0.38	Ease of skin tanning || id:ukb-b-533	Ease of skin tanning	Ease of skin tanning || ||	TRUE	igd	12	83502773	0.0163962	7.56955e-09	14306	ebi-a-GCST90017007	|| id:ebi-a-GCST90017007	TRUE	reported	igd	3	FALSE
85	rs1271565	C	T	C	T	-0.0576251	0.001262	NA	0.272253	FALSE	FALSE	FALSE	ukb-b-533	14	64044097	0.0022542	453065	0.58	Ease of skin tanning || id:ukb-b-533	Ease of skin tanning	Ease of skin tanning || ||	TRUE	igd	14	64044097	0.0119649	1.3017e-06	14306	ebi-a-GCST90017007	|| id:ebi-a-GCST90017007	TRUE	reported	igd	3	TRUE
86	rs12753492	A	C	A	C	0.0641305	-0.00122359	NA	0.160592	FALSE	FALSE	FALSE	ukb-b-533	1	14201546	0.00275817	453065	0.66	Ease of skin tanning || id:ukb-b-533	Ease of skin tanning	Ease of skin tanning || ||	TRUE	igd	1	14201546	0.0149933	8.80278e-06	14306	ebi-a-GCST90017007	|| id:ebi-a-GCST90017007	TRUE	reported	igd	3	TRUE
87	rs2835874	T	C	T	C	-0.0866356	-8.77225e-05	NA	0.07293	FALSE	FALSE	FALSE	ukb-b-533	21	39027901	0.00385943	453065	0.98	Ease of skin tanning || id:ukb-b-533	Ease of skin tanning	Ease of skin tanning || ||	TRUE	igd	21	39027901	0.0196496	7.54397e-06	14306	ebi-a-GCST90017007	|| id:ebi-a-GCST90017007	TRUE	reported	igd	3	TRUE
88	rs28376661	C	G	C	G	0.0504817	0.00251532	NA	0.384244	FALSE	TRUE	TRUE	ukb-b-533	15	47404021	0.00206044	453065	0.22	Ease of skin tanning || id:ukb-b-533	Ease of skin tanning	Ease of skin tanning || ||	TRUE	igd	15	47404021	0.0109368	3.66454e-06	14306	ebi-a-GCST90017007	|| id:ebi-a-GCST90017007	TRUE	reported	igd	3	FALSE
89	rs61875484	C	G	C	G	0.0817953	-0.00527728	NA	0.096127	FALSE	TRUE	TRUE	ukb-b-533	10	128614990	0.00344822	453065	0.13	Ease of skin tanning || id:ukb-b-533	Ease of skin tanning	Ease of skin tanning || ||	TRUE	igd	10	128614990	0.018369	9.18015e-06	14306	ebi-a-GCST90017007	|| id:ebi-a-GCST90017007	TRUE	reported	igd	3	FALSE
90	rs6910935	G	A	G	A	-0.134864	0.00735345	NA	0.94161	FALSE	FALSE	FALSE	ukb-b-533	6	131587157	0.00425782	453065	0.0840001	Ease of skin tanning || id:ukb-b-533	Ease of skin tanning	Ease of skin tanning || ||	TRUE	igd	6	131587157	0.0277032	1.37848e-06	14306	ebi-a-GCST90017007	|| id:ebi-a-GCST90017007	TRUE	reported	igd	3	TRUE
91	rs75499067	C	T	C	T	0.227585	-0.011415	NA	0.051661	FALSE	FALSE	FALSE	ukb-b-533	16	6099863	0.00452866	453065	0.012	Ease of skin tanning || id:ukb-b-533	Ease of skin tanning	Ease of skin tanning || ||	TRUE	igd	16	6099863	0.0465522	1.76449e-06	14306	ebi-a-GCST90017007	|| id:ebi-a-GCST90017007	TRUE	reported	igd	3	TRUE
92	rs79656633	T	C	T	C	0.145631	0.00281804	NA	0.053234	FALSE	FALSE	FALSE	ukb-b-533	1	111036827	0.00472197	453065	0.55	Ease of skin tanning || id:ukb-b-533	Ease of skin tanning	Ease of skin tanning || ||	TRUE	igd	1	111036827	0.0323019	8.13561e-06	14306	ebi-a-GCST90017007	|| id:ebi-a-GCST90017007	TRUE	reported	igd	3	TRUE
93	rs9536330	T	C	T	C	-0.048317	0.00401855	NA	0.392515	FALSE	FALSE	FALSE	ukb-b-533	13	53567017	0.0020709	453065	0.0519996	Ease of skin tanning || id:ukb-b-533	Ease of skin tanning	Ease of skin tanning || ||	TRUE	igd	13	53567017	0.010797	5.33261e-06	14306	ebi-a-GCST90017007	|| id:ebi-a-GCST90017007	TRUE	reported	igd	3	TRUE
94	rs11184341	C	G	C	G	-0.0655342	-0.00370009	NA	0.712562	FALSE	TRUE	TRUE	ukb-b-533	1	105422565	0.00225383	453065	0.1	Ease of skin tanning || id:ukb-b-533	Ease of skin tanning	Ease of skin tanning || ||	TRUE	igd	1	105422565	0.0142231	4.13409e-06	14306	ebi-a-GCST90017108	|| id:ebi-a-GCST90017108	TRUE	reported	igd	3	FALSE
95	rs111862613	T	C	T	C	0.090699	0.0024397	NA	0.171373	FALSE	FALSE	FALSE	ukb-b-533	12	130309670	0.00271419	453065	0.37	Ease of skin tanning || id:ukb-b-533	Ease of skin tanning	Ease of skin tanning || ||	TRUE	igd	12	130309670	0.0196746	3.73844e-06	14306	ebi-a-GCST90017108	|| id:ebi-a-GCST90017108	TRUE	reported	igd	3	TRUE
96	rs117107102	A	G	A	G	0.204683	0.00877321	NA	0.041783	FALSE	FALSE	FALSE	ukb-b-533	18	49473635	0.00506919	453065	0.0840001	Ease of skin tanning || id:ukb-b-533	Ease of skin tanning	Ease of skin tanning || ||	TRUE	igd	18	49473635	0.0431572	2.91823e-06	14306	ebi-a-GCST90017108	|| id:ebi-a-GCST90017108	TRUE	reported	igd	3	TRUE
97	rs11729256	T	C	T	C	0.0749798	0.00207189	NA	0.258618	FALSE	FALSE	FALSE	ukb-b-533	4	95027272	0.00229563	453065	0.37	Ease of skin tanning || id:ukb-b-533	Ease of skin tanning	Ease of skin tanning || ||	TRUE	igd	4	95027272	0.0150177	6.73085e-07	14306	ebi-a-GCST90017108	|| id:ebi-a-GCST90017108	TRUE	reported	igd	3	TRUE
98	rs12908520	G	A	G	A	0.0618926	0.00471895	NA	0.432798	FALSE	FALSE	FALSE	ukb-b-533	15	97570657	0.00202461	453065	0.02	Ease of skin tanning || id:ukb-b-533	Ease of skin tanning	Ease of skin tanning || ||	TRUE	igd	15	97570657	0.0130946	2.17165e-06	14306	ebi-a-GCST90017108	|| id:ebi-a-GCST90017108	TRUE	reported	igd	3	TRUE
99	rs2602429	T	C	T	C	-0.0746844	-0.000284043	NA	0.779863	FALSE	FALSE	FALSE	ukb-b-533	16	81063149	0.0024076	453065	0.91	Ease of skin tanning || id:ukb-b-533	Ease of skin tanning	Ease of skin tanning || ||	TRUE	igd	16	81063149	0.0156194	2.58297e-06	14306	ebi-a-GCST90017108	|| id:ebi-a-GCST90017108	TRUE	reported	igd	3	TRUE
100	rs4242783	A	G	A	G	-0.0689292	0.000273616	NA	0.739275	FALSE	FALSE	FALSE	ukb-b-533	10	5064327	0.00229002	453065	0.9	Ease of skin tanning || id:ukb-b-533	Ease of skin tanning	Ease of skin tanning || ||	TRUE	igd	10	5064327	0.0147693	2.63615e-06	14306	ebi-a-GCST90017108	|| id:ebi-a-GCST90017108	TRUE	reported	igd	3	TRUE
101	rs4936098	G	A	G	A	-0.0648843	-0.000642104	NA	0.624649	FALSE	FALSE	FALSE	ukb-b-533	11	130280667	0.00208218	453065	0.760001	Ease of skin tanning || id:ukb-b-533	Ease of skin tanning	Ease of skin tanning || ||	TRUE	igd	11	130280667	0.0135928	1.1222e-06	14306	ebi-a-GCST90017108	|| id:ebi-a-GCST90017108	TRUE	reported	igd	3	TRUE
102	rs61779207	G	A	G	A	-0.0758309	-0.00197339	NA	0.182286	FALSE	FALSE	FALSE	ukb-b-533	1	41074472	0.00260874	453065	0.450001	Ease of skin tanning || id:ukb-b-533	Ease of skin tanning	Ease of skin tanning || ||	TRUE	igd	1	41074472	0.0167762	6.7228e-06	14306	ebi-a-GCST90017108	|| id:ebi-a-GCST90017108	TRUE	reported	igd	3	TRUE
103	rs74542928	T	C	T	C	0.112164	0.00163572	NA	0.098924	FALSE	FALSE	FALSE	ukb-b-533	4	100544188	0.00335937	453065	0.630001	Ease of skin tanning || id:ukb-b-533	Ease of skin tanning	Ease of skin tanning || ||	TRUE	igd	4	100544188	0.0236422	1.63222e-06	14306	ebi-a-GCST90017108	|| id:ebi-a-GCST90017108	TRUE	reported	igd	3	TRUE
104	rs9349825	A	G	A	G	-0.0704036	-0.00571341	NA	0.26634	FALSE	FALSE	FALSE	ukb-b-533	6	56341481	0.00227542	453065	0.012	Ease of skin tanning || id:ukb-b-533	Ease of skin tanning	Ease of skin tanning || ||	TRUE	igd	6	56341481	0.0147128	2.53688e-06	14306	ebi-a-GCST90017108	|| id:ebi-a-GCST90017108	TRUE	reported	igd	3	TRUE
105	rs941682	G	A	G	A	-0.0631436	-0.020583	NA	0.274581	FALSE	FALSE	FALSE	ukb-b-533	20	31867840	0.00224588	453065	5.00035e-20	Ease of skin tanning || id:ukb-b-533	Ease of skin tanning	Ease of skin tanning || ||	TRUE	igd	20	31867840	0.0143767	9.60993e-06	14306	ebi-a-GCST90017108	|| id:ebi-a-GCST90017108	TRUE	reported	igd	3	TRUE
106	rs11184341	C	G	C	G	-0.0655855	-0.00370009	NA	0.712562	FALSE	TRUE	TRUE	ukb-b-533	1	105422565	0.00225383	453065	0.1	Ease of skin tanning || id:ukb-b-533	Ease of skin tanning	Ease of skin tanning || ||	TRUE	igd	1	105422565	0.0142236	4.0635e-06	14306	ebi-a-GCST90016961	|| id:ebi-a-GCST90016961	TRUE	reported	igd	3	FALSE
107	rs111862613	T	C	T	C	0.0911199	0.0024397	NA	0.171373	FALSE	FALSE	FALSE	ukb-b-533	12	130309670	0.00271419	453065	0.37	Ease of skin tanning || id:ukb-b-533	Ease of skin tanning	Ease of skin tanning || ||	TRUE	igd	12	130309670	0.0196748	3.39234e-06	14306	ebi-a-GCST90016961	|| id:ebi-a-GCST90016961	TRUE	reported	igd	3	TRUE
108	rs117107102	A	G	A	G	0.204406	0.00877321	NA	0.041783	FALSE	FALSE	FALSE	ukb-b-533	18	49473635	0.00506919	453065	0.0840001	Ease of skin tanning || id:ukb-b-533	Ease of skin tanning	Ease of skin tanning || ||	TRUE	igd	18	49473635	0.0431629	3.01141e-06	14306	ebi-a-GCST90016961	|| id:ebi-a-GCST90016961	TRUE	reported	igd	3	TRUE
109	rs11729256	T	C	T	C	0.0750473	0.00207189	NA	0.258618	FALSE	FALSE	FALSE	ukb-b-533	4	95027272	0.00229563	453065	0.37	Ease of skin tanning || id:ukb-b-533	Ease of skin tanning	Ease of skin tanning || ||	TRUE	igd	4	95027272	0.0150184	6.58385e-07	14306	ebi-a-GCST90016961	|| id:ebi-a-GCST90016961	TRUE	reported	igd	3	TRUE
110	rs12908520	G	A	G	A	0.061772	0.00471895	NA	0.432798	FALSE	FALSE	FALSE	ukb-b-533	15	97570657	0.00202461	453065	0.02	Ease of skin tanning || id:ukb-b-533	Ease of skin tanning	Ease of skin tanning || ||	TRUE	igd	15	97570657	0.0130954	2.2648e-06	14306	ebi-a-GCST90016961	|| id:ebi-a-GCST90016961	TRUE	reported	igd	3	TRUE
111	rs2602429	T	C	T	C	-0.0745352	-0.000284043	NA	0.779863	FALSE	FALSE	FALSE	ukb-b-533	16	81063149	0.0024076	453065	0.91	Ease of skin tanning || id:ukb-b-533	Ease of skin tanning	Ease of skin tanning || ||	TRUE	igd	16	81063149	0.0156201	2.71569e-06	14306	ebi-a-GCST90016961	|| id:ebi-a-GCST90016961	TRUE	reported	igd	3	TRUE
112	rs4242783	A	G	A	G	-0.0685454	0.000273616	NA	0.739275	FALSE	FALSE	FALSE	ukb-b-533	10	5064327	0.00229002	453065	0.9	Ease of skin tanning || id:ukb-b-533	Ease of skin tanning	Ease of skin tanning || ||	TRUE	igd	10	5064327	0.0147701	2.99799e-06	14306	ebi-a-GCST90016961	|| id:ebi-a-GCST90016961	TRUE	reported	igd	3	TRUE
113	rs4936098	G	A	G	A	-0.0649225	-0.000642104	NA	0.624649	FALSE	FALSE	FALSE	ukb-b-533	11	130280667	0.00208218	453065	0.760001	Ease of skin tanning || id:ukb-b-533	Ease of skin tanning	Ease of skin tanning || ||	TRUE	igd	11	130280667	0.0135934	1.1036e-06	14306	ebi-a-GCST90016961	|| id:ebi-a-GCST90016961	TRUE	reported	igd	3	TRUE
114	rs61779207	G	A	G	A	-0.0760539	-0.00197339	NA	0.182286	FALSE	FALSE	FALSE	ukb-b-533	1	41074472	0.00260874	453065	0.450001	Ease of skin tanning || id:ukb-b-533	Ease of skin tanning	Ease of skin tanning || ||	TRUE	igd	1	41074472	0.0167769	6.32121e-06	14306	ebi-a-GCST90016961	|| id:ebi-a-GCST90016961	TRUE	reported	igd	3	TRUE
115	rs74542928	T	C	T	C	0.112623	0.00163572	NA	0.098924	FALSE	FALSE	FALSE	ukb-b-533	4	100544188	0.00335937	453065	0.630001	Ease of skin tanning || id:ukb-b-533	Ease of skin tanning	Ease of skin tanning || ||	TRUE	igd	4	100544188	0.0236434	1.4802e-06	14306	ebi-a-GCST90016961	|| id:ebi-a-GCST90016961	TRUE	reported	igd	3	TRUE
116	rs9349825	A	G	A	G	-0.0703407	-0.00571341	NA	0.26634	FALSE	FALSE	FALSE	ukb-b-533	6	56341481	0.00227542	453065	0.012	Ease of skin tanning || id:ukb-b-533	Ease of skin tanning	Ease of skin tanning || ||	TRUE	igd	6	56341481	0.0147133	2.59884e-06	14306	ebi-a-GCST90016961	|| id:ebi-a-GCST90016961	TRUE	reported	igd	3	TRUE
117	rs941682	G	A	G	A	-0.0632957	-0.020583	NA	0.274581	FALSE	FALSE	FALSE	ukb-b-533	20	31867840	0.00224588	453065	5.00035e-20	Ease of skin tanning || id:ukb-b-533	Ease of skin tanning	Ease of skin tanning || ||	TRUE	igd	20	31867840	0.0143777	9.17128e-06	14306	ebi-a-GCST90016961	|| id:ebi-a-GCST90016961	TRUE	reported	igd	3	TRUE
118	rs11184341	C	G	C	G	-0.0655342	-0.00370009	NA	0.712562	FALSE	TRUE	TRUE	ukb-b-533	1	105422565	0.00225383	453065	0.1	Ease of skin tanning || id:ukb-b-533	Ease of skin tanning	Ease of skin tanning || ||	TRUE	igd	1	105422565	0.0142231	4.13409e-06	14306	ebi-a-GCST90016923	|| id:ebi-a-GCST90016923	TRUE	reported	igd	3	FALSE
119	rs111862613	T	C	T	C	0.090699	0.0024397	NA	0.171373	FALSE	FALSE	FALSE	ukb-b-533	12	130309670	0.00271419	453065	0.37	Ease of skin tanning || id:ukb-b-533	Ease of skin tanning	Ease of skin tanning || ||	TRUE	igd	12	130309670	0.0196746	3.73844e-06	14306	ebi-a-GCST90016923	|| id:ebi-a-GCST90016923	TRUE	reported	igd	3	TRUE
120	rs117107102	A	G	A	G	0.204683	0.00877321	NA	0.041783	FALSE	FALSE	FALSE	ukb-b-533	18	49473635	0.00506919	453065	0.0840001	Ease of skin tanning || id:ukb-b-533	Ease of skin tanning	Ease of skin tanning || ||	TRUE	igd	18	49473635	0.0431572	2.91823e-06	14306	ebi-a-GCST90016923	|| id:ebi-a-GCST90016923	TRUE	reported	igd	3	TRUE
121	rs11729256	T	C	T	C	0.0749798	0.00207189	NA	0.258618	FALSE	FALSE	FALSE	ukb-b-533	4	95027272	0.00229563	453065	0.37	Ease of skin tanning || id:ukb-b-533	Ease of skin tanning	Ease of skin tanning || ||	TRUE	igd	4	95027272	0.0150177	6.73085e-07	14306	ebi-a-GCST90016923	|| id:ebi-a-GCST90016923	TRUE	reported	igd	3	TRUE
122	rs12908520	G	A	G	A	0.0618926	0.00471895	NA	0.432798	FALSE	FALSE	FALSE	ukb-b-533	15	97570657	0.00202461	453065	0.02	Ease of skin tanning || id:ukb-b-533	Ease of skin tanning	Ease of skin tanning || ||	TRUE	igd	15	97570657	0.0130946	2.17165e-06	14306	ebi-a-GCST90016923	|| id:ebi-a-GCST90016923	TRUE	reported	igd	3	TRUE
123	rs2602429	T	C	T	C	-0.0746844	-0.000284043	NA	0.779863	FALSE	FALSE	FALSE	ukb-b-533	16	81063149	0.0024076	453065	0.91	Ease of skin tanning || id:ukb-b-533	Ease of skin tanning	Ease of skin tanning || ||	TRUE	igd	16	81063149	0.0156194	2.58297e-06	14306	ebi-a-GCST90016923	|| id:ebi-a-GCST90016923	TRUE	reported	igd	3	TRUE
124	rs4242783	A	G	A	G	-0.0689292	0.000273616	NA	0.739275	FALSE	FALSE	FALSE	ukb-b-533	10	5064327	0.00229002	453065	0.9	Ease of skin tanning || id:ukb-b-533	Ease of skin tanning	Ease of skin tanning || ||	TRUE	igd	10	5064327	0.0147693	2.63615e-06	14306	ebi-a-GCST90016923	|| id:ebi-a-GCST90016923	TRUE	reported	igd	3	TRUE
125	rs4936098	G	A	G	A	-0.0648843	-0.000642104	NA	0.624649	FALSE	FALSE	FALSE	ukb-b-533	11	130280667	0.00208218	453065	0.760001	Ease of skin tanning || id:ukb-b-533	Ease of skin tanning	Ease of skin tanning || ||	TRUE	igd	11	130280667	0.0135928	1.1222e-06	14306	ebi-a-GCST90016923	|| id:ebi-a-GCST90016923	TRUE	reported	igd	3	TRUE
126	rs61779207	G	A	G	A	-0.0758309	-0.00197339	NA	0.182286	FALSE	FALSE	FALSE	ukb-b-533	1	41074472	0.00260874	453065	0.450001	Ease of skin tanning || id:ukb-b-533	Ease of skin tanning	Ease of skin tanning || ||	TRUE	igd	1	41074472	0.0167762	6.7228e-06	14306	ebi-a-GCST90016923	|| id:ebi-a-GCST90016923	TRUE	reported	igd	3	TRUE
127	rs74542928	T	C	T	C	0.112164	0.00163572	NA	0.098924	FALSE	FALSE	FALSE	ukb-b-533	4	100544188	0.00335937	453065	0.630001	Ease of skin tanning || id:ukb-b-533	Ease of skin tanning	Ease of skin tanning || ||	TRUE	igd	4	100544188	0.0236422	1.63222e-06	14306	ebi-a-GCST90016923	|| id:ebi-a-GCST90016923	TRUE	reported	igd	3	TRUE
128	rs9349825	A	G	A	G	-0.0704036	-0.00571341	NA	0.26634	FALSE	FALSE	FALSE	ukb-b-533	6	56341481	0.00227542	453065	0.012	Ease of skin tanning || id:ukb-b-533	Ease of skin tanning	Ease of skin tanning || ||	TRUE	igd	6	56341481	0.0147128	2.53688e-06	14306	ebi-a-GCST90016923	|| id:ebi-a-GCST90016923	TRUE	reported	igd	3	TRUE
129	rs941682	G	A	G	A	-0.0631436	-0.020583	NA	0.274581	FALSE	FALSE	FALSE	ukb-b-533	20	31867840	0.00224588	453065	5.00035e-20	Ease of skin tanning || id:ukb-b-533	Ease of skin tanning	Ease of skin tanning || ||	TRUE	igd	20	31867840	0.0143767	9.60993e-06	14306	ebi-a-GCST90016923	|| id:ebi-a-GCST90016923	TRUE	reported	igd	3	TRUE
130	rs11184341	C	G	C	G	-0.0655301	-0.00370009	NA	0.712562	FALSE	TRUE	TRUE	ukb-b-533	1	105422565	0.00225383	453065	0.1	Ease of skin tanning || id:ukb-b-533	Ease of skin tanning	Ease of skin tanning || ||	TRUE	igd	1	105422565	0.014223	4.13847e-06	14306	ebi-a-GCST90016957	|| id:ebi-a-GCST90016957	TRUE	reported	igd	3	FALSE
131	rs111862613	T	C	T	C	0.0907065	0.0024397	NA	0.171373	FALSE	FALSE	FALSE	ukb-b-533	12	130309670	0.00271419	453065	0.37	Ease of skin tanning || id:ukb-b-533	Ease of skin tanning	Ease of skin tanning || ||	TRUE	igd	12	130309670	0.0196746	3.7313e-06	14306	ebi-a-GCST90016957	|| id:ebi-a-GCST90016957	TRUE	reported	igd	3	TRUE
132	rs117107102	A	G	A	G	0.204683	0.00877321	NA	0.041783	FALSE	FALSE	FALSE	ukb-b-533	18	49473635	0.00506919	453065	0.0840001	Ease of skin tanning || id:ukb-b-533	Ease of skin tanning	Ease of skin tanning || ||	TRUE	igd	18	49473635	0.0431572	2.91823e-06	14306	ebi-a-GCST90016957	|| id:ebi-a-GCST90016957	TRUE	reported	igd	3	TRUE
133	rs11729256	T	C	T	C	0.0749798	0.00207189	NA	0.258618	FALSE	FALSE	FALSE	ukb-b-533	4	95027272	0.00229563	453065	0.37	Ease of skin tanning || id:ukb-b-533	Ease of skin tanning	Ease of skin tanning || ||	TRUE	igd	4	95027272	0.0150177	6.73085e-07	14306	ebi-a-GCST90016957	|| id:ebi-a-GCST90016957	TRUE	reported	igd	3	TRUE
134	rs12908520	G	A	G	A	0.0619104	0.00471895	NA	0.432798	FALSE	FALSE	FALSE	ukb-b-533	15	97570657	0.00202461	453065	0.02	Ease of skin tanning || id:ukb-b-533	Ease of skin tanning	Ease of skin tanning || ||	TRUE	igd	15	97570657	0.0130946	2.15139e-06	14306	ebi-a-GCST90016957	|| id:ebi-a-GCST90016957	TRUE	reported	igd	3	TRUE
135	rs2602429	T	C	T	C	-0.0745516	-0.000284043	NA	0.779863	FALSE	FALSE	FALSE	ukb-b-533	16	81063149	0.0024076	453065	0.91	Ease of skin tanning || id:ukb-b-533	Ease of skin tanning	Ease of skin tanning || ||	TRUE	igd	16	81063149	0.0156195	2.69942e-06	14306	ebi-a-GCST90016957	|| id:ebi-a-GCST90016957	TRUE	reported	igd	3	TRUE
136	rs4242783	A	G	A	G	-0.0687992	0.000273616	NA	0.739275	FALSE	FALSE	FALSE	ukb-b-533	10	5064327	0.00229002	453065	0.9	Ease of skin tanning || id:ukb-b-533	Ease of skin tanning	Ease of skin tanning || ||	TRUE	igd	10	5064327	0.0147694	2.75442e-06	14306	ebi-a-GCST90016957	|| id:ebi-a-GCST90016957	TRUE	reported	igd	3	TRUE
137	rs4936098	G	A	G	A	-0.0648691	-0.000642104	NA	0.624649	FALSE	FALSE	FALSE	ukb-b-533	11	130280667	0.00208218	453065	0.760001	Ease of skin tanning || id:ukb-b-533	Ease of skin tanning	Ease of skin tanning || ||	TRUE	igd	11	130280667	0.0135928	1.1293e-06	14306	ebi-a-GCST90016957	|| id:ebi-a-GCST90016957	TRUE	reported	igd	3	TRUE
138	rs61779207	G	A	G	A	-0.0758811	-0.00197339	NA	0.182286	FALSE	FALSE	FALSE	ukb-b-533	1	41074472	0.00260874	453065	0.450001	Ease of skin tanning || id:ukb-b-533	Ease of skin tanning	Ease of skin tanning || ||	TRUE	igd	1	41074472	0.0167762	6.63025e-06	14306	ebi-a-GCST90016957	|| id:ebi-a-GCST90016957	TRUE	reported	igd	3	TRUE
139	rs74542928	T	C	T	C	0.112124	0.00163572	NA	0.098924	FALSE	FALSE	FALSE	ukb-b-533	4	100544188	0.00335937	453065	0.630001	Ease of skin tanning || id:ukb-b-533	Ease of skin tanning	Ease of skin tanning || ||	TRUE	igd	4	100544188	0.0236422	1.64611e-06	14306	ebi-a-GCST90016957	|| id:ebi-a-GCST90016957	TRUE	reported	igd	3	TRUE
140	rs9349825	A	G	A	G	-0.0704354	-0.00571341	NA	0.26634	FALSE	FALSE	FALSE	ukb-b-533	6	56341481	0.00227542	453065	0.012	Ease of skin tanning || id:ukb-b-533	Ease of skin tanning	Ease of skin tanning || ||	TRUE	igd	6	56341481	0.0147128	2.51287e-06	14306	ebi-a-GCST90016957	|| id:ebi-a-GCST90016957	TRUE	reported	igd	3	TRUE
141	rs941682	G	A	G	A	-0.0631526	-0.020583	NA	0.274581	FALSE	FALSE	FALSE	ukb-b-533	20	31867840	0.00224588	453065	5.00035e-20	Ease of skin tanning || id:ukb-b-533	Ease of skin tanning	Ease of skin tanning || ||	TRUE	igd	20	31867840	0.0143767	9.5812e-06	14306	ebi-a-GCST90016957	|| id:ebi-a-GCST90016957	TRUE	reported	igd	3	TRUE
142	rs11627628	T	C	T	C	0.143961	-0.0024551	NA	0.077777	FALSE	FALSE	FALSE	ukb-b-533	14	21479605	0.00389446	453065	0.53	Ease of skin tanning || id:ukb-b-533	Ease of skin tanning	Ease of skin tanning || ||	TRUE	igd	14	21479605	0.0290223	1.00921e-06	14306	ebi-a-GCST90017036	|| id:ebi-a-GCST90017036	TRUE	reported	igd	3	TRUE
143	rs11990279	T	C	T	C	-0.0824934	0.00240075	NA	0.239867	FALSE	FALSE	FALSE	ukb-b-533	8	11116314	0.00236081	453065	0.31	Ease of skin tanning || id:ukb-b-533	Ease of skin tanning	Ease of skin tanning || ||	TRUE	igd	8	11116314	0.0180457	4.94299e-06	14306	ebi-a-GCST90017036	|| id:ebi-a-GCST90017036	TRUE	reported	igd	3	TRUE
144	rs12417956	C	G	C	G	0.0785431	0.00294225	NA	0.237358	FALSE	TRUE	TRUE	ukb-b-533	11	25973451	0.00235328	453065	0.21	Ease of skin tanning || id:ukb-b-533	Ease of skin tanning	Ease of skin tanning || ||	TRUE	igd	11	25973451	0.0174075	6.02629e-06	14306	ebi-a-GCST90017036	|| id:ebi-a-GCST90017036	TRUE	reported	igd	3	FALSE
145	rs12649930	T	G	T	G	0.121589	-0.00077508	NA	0.087038	FALSE	FALSE	FALSE	ukb-b-533	4	3656291	0.0036025	453065	0.83	Ease of skin tanning || id:ukb-b-533	Ease of skin tanning	Ease of skin tanning || ||	TRUE	igd	4	3656291	0.0259612	4.09383e-06	14306	ebi-a-GCST90017036	|| id:ebi-a-GCST90017036	TRUE	reported	igd	3	TRUE
146	rs133832	A	C	A	C	-0.0795527	0.00372307	NA	0.3246	FALSE	FALSE	FALSE	ukb-b-533	22	44834707	0.00215664	453065	0.0840001	Ease of skin tanning || id:ukb-b-533	Ease of skin tanning	Ease of skin tanning || ||	TRUE	igd	22	44834707	0.0162411	1.1472e-06	14306	ebi-a-GCST90017036	|| id:ebi-a-GCST90017036	TRUE	reported	igd	3	TRUE
147	rs137917150	T	A	T	A	-0.174992	-0.000902783	NA	0.052662	FALSE	TRUE	TRUE	ukb-b-533	12	82366390	0.00466597	453065	0.85	Ease of skin tanning || id:ukb-b-533	Ease of skin tanning	Ease of skin tanning || ||	TRUE	igd	12	82366390	0.0388394	4.61987e-06	14306	ebi-a-GCST90017036	|| id:ebi-a-GCST90017036	TRUE	reported	igd	3	FALSE
148	rs16866406	A	G	A	G	0.0988765	-0.00344539	NA	0.136924	FALSE	FALSE	FALSE	ukb-b-533	2	179457147	0.00291421	453065	0.24	Ease of skin tanning || id:ukb-b-533	Ease of skin tanning	Ease of skin tanning || ||	TRUE	igd	2	179457147	0.0208795	3.07822e-06	14306	ebi-a-GCST90017036	|| id:ebi-a-GCST90017036	TRUE	reported	igd	3	TRUE
149	rs16934185	A	G	A	G	-0.129568	0.00379115	NA	0.089454	FALSE	FALSE	FALSE	ukb-b-533	9	1798324	0.003512	453065	0.28	Ease of skin tanning || id:ukb-b-533	Ease of skin tanning	Ease of skin tanning || ||	TRUE	igd	9	1798324	0.028157	4.38036e-06	14306	ebi-a-GCST90017036	|| id:ebi-a-GCST90017036	TRUE	reported	igd	3	TRUE
150	rs234108	A	G	A	G	0.0749553	0.00125429	NA	0.479103	FALSE	FALSE	FALSE	ukb-b-533	1	184942671	0.00201429	453065	0.53	Ease of skin tanning || id:ukb-b-533	Ease of skin tanning	Ease of skin tanning || ||	TRUE	igd	1	184942671	0.0152632	9.16326e-07	14306	ebi-a-GCST90017036	|| id:ebi-a-GCST90017036	TRUE	reported	igd	3	TRUE
151	rs36095275	C	T	C	T	-0.0752368	0.00487563	NA	0.374509	FALSE	FALSE	FALSE	ukb-b-533	14	32270129	0.00209534	453065	0.02	Ease of skin tanning || id:ukb-b-533	Ease of skin tanning	Ease of skin tanning || ||	TRUE	igd	14	32270129	0.0156861	1.39627e-06	14306	ebi-a-GCST90017036	|| id:ebi-a-GCST90017036	TRUE	reported	igd	3	TRUE
152	rs4506202	G	A	G	A	0.0711323	-0.00081533	NA	0.464183	FALSE	FALSE	FALSE	ukb-b-533	8	21598077	0.0020245	453065	0.69	Ease of skin tanning || id:ukb-b-533	Ease of skin tanning	Ease of skin tanning || ||	TRUE	igd	8	21598077	0.0152261	3.20826e-06	14306	ebi-a-GCST90017036	|| id:ebi-a-GCST90017036	TRUE	reported	igd	3	TRUE
153	rs61883564	A	G	A	G	-0.101351	0.00169879	NA	0.134618	FALSE	FALSE	FALSE	ukb-b-533	11	79013843	0.00295004	453065	0.56	Ease of skin tanning || id:ukb-b-533	Ease of skin tanning	Ease of skin tanning || ||	TRUE	igd	11	79013843	0.0221016	3.38712e-06	14306	ebi-a-GCST90017036	|| id:ebi-a-GCST90017036	TRUE	reported	igd	3	TRUE
154	rs62206502	A	C	A	C	0.0681423	-0.000686182	NA	0.544406	FALSE	FALSE	FALSE	ukb-b-533	20	18003390	0.00201683	453065	0.73	Ease of skin tanning || id:ukb-b-533	Ease of skin tanning	Ease of skin tanning || ||	TRUE	igd	20	18003390	0.0151349	6.59888e-06	14306	ebi-a-GCST90017036	|| id:ebi-a-GCST90017036	TRUE	reported	igd	3	TRUE
155	rs6901560	C	G	C	G	0.0855032	0.00282006	NA	0.202308	FALSE	TRUE	TRUE	ukb-b-533	6	36931994	0.00249076	453065	0.26	Ease of skin tanning || id:ukb-b-533	Ease of skin tanning	Ease of skin tanning || ||	TRUE	igd	6	36931994	0.018693	6.20955e-06	14306	ebi-a-GCST90017036	|| id:ebi-a-GCST90017036	TRUE	reported	igd	3	FALSE
156	rs75453768	G	T	G	T	0.12212	2.21054e-05	NA	0.092938	FALSE	FALSE	FALSE	ukb-b-533	10	116469806	0.00356137	453065	1	Ease of skin tanning || id:ukb-b-533	Ease of skin tanning	Ease of skin tanning || ||	TRUE	igd	10	116469806	0.0268629	5.34737e-06	14306	ebi-a-GCST90017036	|| id:ebi-a-GCST90017036	TRUE	reported	igd	3	TRUE
157	rs761240	G	T	G	T	0.17664	0.00244043	NA	0.925174	FALSE	FALSE	FALSE	ukb-b-533	20	49507892	0.00380262	453065	0.52	Ease of skin tanning || id:ukb-b-533	Ease of skin tanning	Ease of skin tanning || ||	TRUE	igd	20	49507892	0.0388812	2.0384e-06	14306	ebi-a-GCST90017036	|| id:ebi-a-GCST90017036	TRUE	reported	igd	3	TRUE
158	rs9393920	G	A	G	A	0.0744662	-0.00435681	NA	0.529575	FALSE	FALSE	FALSE	ukb-b-533	6	28580593	0.0020038	453065	0.0299999	Ease of skin tanning || id:ukb-b-533	Ease of skin tanning	Ease of skin tanning || ||	TRUE	igd	6	28580593	0.0151081	9.92247e-07	14306	ebi-a-GCST90017036	|| id:ebi-a-GCST90017036	TRUE	reported	igd	3	TRUE
159	rs13110238	C	G	C	G	-0.0636978	-0.000141055	NA	0.228611	FALSE	TRUE	TRUE	ukb-b-533	4	7678735	0.00243986	453065	0.95	Ease of skin tanning || id:ukb-b-533	Ease of skin tanning	Ease of skin tanning || ||	TRUE	igd	4	7678735	0.0142041	4.47806e-06	14306	ebi-a-GCST90017023	|| id:ebi-a-GCST90017023	TRUE	reported	igd	3	FALSE
160	rs2861203	G	A	G	A	0.0572304	0.00197142	NA	0.295666	FALSE	FALSE	FALSE	ukb-b-533	3	172950553	0.00224404	453065	0.38	Ease of skin tanning || id:ukb-b-533	Ease of skin tanning	Ease of skin tanning || ||	TRUE	igd	3	172950553	0.0127279	7.36936e-06	14306	ebi-a-GCST90017023	|| id:ebi-a-GCST90017023	TRUE	reported	igd	3	TRUE
161	rs72776675	T	C	T	C	-0.0647067	-0.00338658	NA	0.182263	FALSE	FALSE	FALSE	ukb-b-533	10	14137663	0.00264348	453065	0.2	Ease of skin tanning || id:ukb-b-533	Ease of skin tanning	Ease of skin tanning || ||	TRUE	igd	10	14137663	0.014797	8.71686e-06	14306	ebi-a-GCST90017023	|| id:ebi-a-GCST90017023	TRUE	reported	igd	3	TRUE
162	rs9932954	A	G	A	G	-0.0561864	-0.00342109	NA	0.45589	FALSE	FALSE	FALSE	ukb-b-533	16	1100633	0.00198777	453065	0.0850002	Ease of skin tanning || id:ukb-b-533	Ease of skin tanning	Ease of skin tanning || ||	TRUE	igd	16	1100633	0.0115984	1.24882e-06	14306	ebi-a-GCST90017023	|| id:ebi-a-GCST90017023	TRUE	reported	igd	3	TRUE
