# Supplementary material for: Causal relationship between the gut microbiome and basal cell carcinoma, melanoma skin cancer, ease of skin tanning: evidence from three two-sample mendelian randomisation studies
Source: Front Immunol. 2024 Jan 18;15:1279680. doi: 10.3389/fimmu.2024.1279680 (PMC10830803; doi:10.3389/fimmu.2024.1279680)
Supplement: Supplementary file 8 [file DataSheet_8.csv]

	exposure	outcome	id.exposure	id.outcome	samplesize	SNP	b	se	p
1	|| id:ebi-a-GCST90016918	Ease of skin tanning || id:ukb-b-533	ebi-a-GCST90016918	ukb-b-533	453065	rs1002941	-0.0172913988637322	0.00752133192877774	0.0215060207715945
2	|| id:ebi-a-GCST90016918	Ease of skin tanning || id:ukb-b-533	ebi-a-GCST90016918	ukb-b-533	453065	rs11770843	-0.0163459890198203	0.00756122254096565	0.0306321867962551
3	|| id:ebi-a-GCST90016918	Ease of skin tanning || id:ukb-b-533	ebi-a-GCST90016918	ukb-b-533	453065	rs17114848	-0.0144975915288468	0.00757197167591736	0.0555385704669663
4	|| id:ebi-a-GCST90016918	Ease of skin tanning || id:ukb-b-533	ebi-a-GCST90016918	ukb-b-533	453065	rs2031282	-0.0166880276882418	0.00745294331075341	0.0251481680828201
5	|| id:ebi-a-GCST90016918	Ease of skin tanning || id:ukb-b-533	ebi-a-GCST90016918	ukb-b-533	453065	rs2825714	-0.0115084478888443	0.00755479525136226	0.12767611098599
6	|| id:ebi-a-GCST90016918	Ease of skin tanning || id:ukb-b-533	ebi-a-GCST90016918	ukb-b-533	453065	rs62570196	-0.0188374796805188	0.00778053172558654	0.0154734322073038
7	|| id:ebi-a-GCST90016918	Ease of skin tanning || id:ukb-b-533	ebi-a-GCST90016918	ukb-b-533	453065	rs72640280	-0.0146551211990553	0.00761238175608845	0.0542082218360878
8	|| id:ebi-a-GCST90016918	Ease of skin tanning || id:ukb-b-533	ebi-a-GCST90016918	ukb-b-533	453065	rs77599476	-0.0129575738564851	0.00763895859739097	0.0898387845730972
9	|| id:ebi-a-GCST90016918	Ease of skin tanning || id:ukb-b-533	ebi-a-GCST90016918	ukb-b-533	453065	All	-0.0153375764808801	0.00709528634270007	0.0306446125236125
10	|| id:ebi-a-GCST90016923	Ease of skin tanning || id:ukb-b-533	ebi-a-GCST90016923	ukb-b-533	453065	rs111862613	0.0544175780911099	0.0277083430672529	0.0495368209966884
11	|| id:ebi-a-GCST90016923	Ease of skin tanning || id:ukb-b-533	ebi-a-GCST90016923	ukb-b-533	453065	rs117107102	0.0531873364022981	0.0285588925792679	0.0625504042037677
12	|| id:ebi-a-GCST90016923	Ease of skin tanning || id:ukb-b-533	ebi-a-GCST90016923	ukb-b-533	453065	rs11729256	0.0542068894735684	0.0276563995589803	0.0499943266157182
13	|| id:ebi-a-GCST90016923	Ease of skin tanning || id:ukb-b-533	ebi-a-GCST90016923	ukb-b-533	453065	rs12908520	0.0494828753142756	0.027492618621482	0.0718826852287464
14	|| id:ebi-a-GCST90016923	Ease of skin tanning || id:ukb-b-533	ebi-a-GCST90016923	ukb-b-533	453065	rs2602429	0.0561571257067741	0.0271758823879347	0.03878766287024
15	|| id:ebi-a-GCST90016923	Ease of skin tanning || id:ukb-b-533	ebi-a-GCST90016923	ukb-b-533	453065	rs4242783	0.0565514584392087	0.0269757281009012	0.0360482271270387
16	|| id:ebi-a-GCST90016923	Ease of skin tanning || id:ukb-b-533	ebi-a-GCST90016923	ukb-b-533	453065	rs4936098	0.0556286530344943	0.027297372792974	0.041562364070809
17	|| id:ebi-a-GCST90016923	Ease of skin tanning || id:ukb-b-533	ebi-a-GCST90016923	ukb-b-533	453065	rs61779207	0.0537728315570053	0.0273768471431957	0.0495101701335584
18	|| id:ebi-a-GCST90016923	Ease of skin tanning || id:ukb-b-533	ebi-a-GCST90016923	ukb-b-533	453065	rs74542928	0.0557610738572028	0.0275196812608331	0.0427417042217553
19	|| id:ebi-a-GCST90016923	Ease of skin tanning || id:ukb-b-533	ebi-a-GCST90016923	ukb-b-533	453065	rs9349825	0.0489693217624501	0.0274655411781679	0.0745966056517051
20	|| id:ebi-a-GCST90016923	Ease of skin tanning || id:ukb-b-533	ebi-a-GCST90016923	ukb-b-533	453065	rs941682	0.0310582258296452	0.00975678831179537	0.00145635451648816
21	|| id:ebi-a-GCST90016923	Ease of skin tanning || id:ukb-b-533	ebi-a-GCST90016923	ukb-b-533	453065	All	0.0516970233587568	0.0250880880417126	0.0393392791051603
22	|| id:ebi-a-GCST90016957	Ease of skin tanning || id:ukb-b-533	ebi-a-GCST90016957	ukb-b-533	453065	rs111862613	0.0544558615897353	0.0277103670159588	0.0493933973280823
23	|| id:ebi-a-GCST90016957	Ease of skin tanning || id:ukb-b-533	ebi-a-GCST90016957	ukb-b-533	453065	rs117107102	0.0532262157284911	0.0285613938656294	0.0623818237131679
24	|| id:ebi-a-GCST90016957	Ease of skin tanning || id:ukb-b-533	ebi-a-GCST90016957	ukb-b-533	453065	rs11729256	0.0542441392823052	0.0276582265119956	0.049852216891369
25	|| id:ebi-a-GCST90016957	Ease of skin tanning || id:ukb-b-533	ebi-a-GCST90016957	ukb-b-533	453065	rs12908520	0.0495178912783877	0.0274958837610234	0.0717154655440139
26	|| id:ebi-a-GCST90016957	Ease of skin tanning || id:ukb-b-533	ebi-a-GCST90016957	ukb-b-533	453065	rs2602429	0.0561770038586123	0.0271746768688342	0.0387100723928449
27	|| id:ebi-a-GCST90016957	Ease of skin tanning || id:ukb-b-533	ebi-a-GCST90016957	ukb-b-533	453065	rs4242783	0.0565700415858476	0.0269747558889666	0.0359805212085483
28	|| id:ebi-a-GCST90016957	Ease of skin tanning || id:ukb-b-533	ebi-a-GCST90016957	ukb-b-533	453065	rs4936098	0.0556640311863454	0.0272984373617629	0.0414408247425729
29	|| id:ebi-a-GCST90016957	Ease of skin tanning || id:ukb-b-533	ebi-a-GCST90016957	ukb-b-533	453065	rs61779207	0.053813448026442	0.0273797206870467	0.0493622786554026
30	|| id:ebi-a-GCST90016957	Ease of skin tanning || id:ukb-b-533	ebi-a-GCST90016957	ukb-b-533	453065	rs74542928	0.0557954967607253	0.0275205067528558	0.0426199574000841
31	|| id:ebi-a-GCST90016957	Ease of skin tanning || id:ukb-b-533	ebi-a-GCST90016957	ukb-b-533	453065	rs9349825	0.0490042721229147	0.0274694358910098	0.074430772849326
32	|| id:ebi-a-GCST90016957	Ease of skin tanning || id:ukb-b-533	ebi-a-GCST90016957	ukb-b-533	453065	rs941682	0.0310803071959851	0.0097592862036264	0.00144908840263073
33	|| id:ebi-a-GCST90016957	Ease of skin tanning || id:ukb-b-533	ebi-a-GCST90016957	ukb-b-533	453065	All	0.0517296082351105	0.0250895251699964	0.039226685266533
34	|| id:ebi-a-GCST90016961	Ease of skin tanning || id:ukb-b-533	ebi-a-GCST90016961	ukb-b-533	453065	rs111862613	0.0544803581442156	0.0276998127003244	0.0492047465361246
35	|| id:ebi-a-GCST90016961	Ease of skin tanning || id:ukb-b-533	ebi-a-GCST90016961	ukb-b-533	453065	rs117107102	0.0531958584040082	0.0285323083934119	0.0622644579469932
36	|| id:ebi-a-GCST90016961	Ease of skin tanning || id:ukb-b-533	ebi-a-GCST90016961	ukb-b-533	453065	rs11729256	0.0542354400300075	0.0276389851120208	0.0497298424954419
37	|| id:ebi-a-GCST90016961	Ease of skin tanning || id:ukb-b-533	ebi-a-GCST90016961	ukb-b-533	453065	rs12908520	0.049503108655187	0.0274680784264327	0.0715131561942874
38	|| id:ebi-a-GCST90016961	Ease of skin tanning || id:ukb-b-533	ebi-a-GCST90016961	ukb-b-533	453065	rs2602429	0.0561562672135325	0.0271536689934798	0.0386314365478445
39	|| id:ebi-a-GCST90016961	Ease of skin tanning || id:ukb-b-533	ebi-a-GCST90016961	ukb-b-533	453065	rs4242783	0.0565137389952575	0.0269501900608669	0.0359962345789084
40	|| id:ebi-a-GCST90016961	Ease of skin tanning || id:ukb-b-533	ebi-a-GCST90016961	ukb-b-533	453065	rs4936098	0.0556539704348175	0.0272789242772437	0.0413322013357235
41	|| id:ebi-a-GCST90016961	Ease of skin tanning || id:ukb-b-533	ebi-a-GCST90016961	ukb-b-533	453065	rs61779207	0.0538130951735737	0.0273629106343348	0.0492243044103913
42	|| id:ebi-a-GCST90016961	Ease of skin tanning || id:ukb-b-533	ebi-a-GCST90016961	ukb-b-533	453065	rs74542928	0.0558245209139464	0.0275081756829065	0.0424196770097233
43	|| id:ebi-a-GCST90016961	Ease of skin tanning || id:ukb-b-533	ebi-a-GCST90016961	ukb-b-533	453065	rs9349825	0.0489925846470661	0.0274439775213522	0.0742312690826702
44	|| id:ebi-a-GCST90016961	Ease of skin tanning || id:ukb-b-533	ebi-a-GCST90016961	ukb-b-533	453065	rs941682	0.0310478671955287	0.00975497169075229	0.00145871582779092
45	|| id:ebi-a-GCST90016961	Ease of skin tanning || id:ukb-b-533	ebi-a-GCST90016961	ukb-b-533	453065	All	0.0517177219777049	0.0250716020575169	0.0391315534738806
46	|| id:ebi-a-GCST90016988	Ease of skin tanning || id:ukb-b-533	ebi-a-GCST90016988	ukb-b-533	453065	rs10138457	-0.0285984636468604	0.0104384601886275	0.00614914470806271
47	|| id:ebi-a-GCST90016988	Ease of skin tanning || id:ukb-b-533	ebi-a-GCST90016988	ukb-b-533	453065	rs10938938	-0.0238843482868054	0.0105102066847017	0.0230568813797816
48	|| id:ebi-a-GCST90016988	Ease of skin tanning || id:ukb-b-533	ebi-a-GCST90016988	ukb-b-533	453065	rs11071887	-0.0288752566837302	0.0104822933661937	0.00587514003886367
49	|| id:ebi-a-GCST90016988	Ease of skin tanning || id:ukb-b-533	ebi-a-GCST90016988	ukb-b-533	453065	rs11166701	-0.031147741466126	0.010596496380719	0.00328808314496739
50	|| id:ebi-a-GCST90016988	Ease of skin tanning || id:ukb-b-533	ebi-a-GCST90016988	ukb-b-533	453065	rs2314294	-0.0282183904675001	0.010518134827503	0.00730016154834619
51	|| id:ebi-a-GCST90016988	Ease of skin tanning || id:ukb-b-533	ebi-a-GCST90016988	ukb-b-533	453065	rs2435610	-0.0258992550503915	0.0104686901079973	0.0133619852633812
52	|| id:ebi-a-GCST90016988	Ease of skin tanning || id:ukb-b-533	ebi-a-GCST90016988	ukb-b-533	453065	rs4747450	-0.0314552756539178	0.0104789850398854	0.00268434013260824
53	|| id:ebi-a-GCST90016988	Ease of skin tanning || id:ukb-b-533	ebi-a-GCST90016988	ukb-b-533	453065	rs4753063	-0.0286058927675018	0.0104871805832516	0.00637773922544836
54	|| id:ebi-a-GCST90016988	Ease of skin tanning || id:ukb-b-533	ebi-a-GCST90016988	ukb-b-533	453065	rs75416973	-0.0274336722762341	0.0104439148111851	0.00862017550578954
55	|| id:ebi-a-GCST90016988	Ease of skin tanning || id:ukb-b-533	ebi-a-GCST90016988	ukb-b-533	453065	rs764177	-0.0300612732060663	0.0104338324338265	0.00396246677348559
56	|| id:ebi-a-GCST90016988	Ease of skin tanning || id:ukb-b-533	ebi-a-GCST90016988	ukb-b-533	453065	rs76680460	-0.0302033894963025	0.0107197841600153	0.00483935245196954
57	|| id:ebi-a-GCST90016988	Ease of skin tanning || id:ukb-b-533	ebi-a-GCST90016988	ukb-b-533	453065	All	-0.0285712760094537	0.0100172555583653	0.00434169595119851
58	|| id:ebi-a-GCST90017007	Ease of skin tanning || id:ukb-b-533	ebi-a-GCST90017007	ukb-b-533	453065	rs10927394	-0.033374946213474	0.011214646436986	0.00292021410643647
59	|| id:ebi-a-GCST90017007	Ease of skin tanning || id:ukb-b-533	ebi-a-GCST90017007	ukb-b-533	453065	rs114946999	-0.0239104299925487	0.0123724645457208	0.0532914214196615
60	|| id:ebi-a-GCST90017007	Ease of skin tanning || id:ukb-b-533	ebi-a-GCST90017007	ukb-b-533	453065	rs11776390	-0.0224100545438459	0.0123032953686967	0.068535799346746
61	|| id:ebi-a-GCST90017007	Ease of skin tanning || id:ukb-b-533	ebi-a-GCST90017007	ukb-b-533	453065	rs1271565	-0.0235087728691405	0.0124132252699118	0.0582450704674641
62	|| id:ebi-a-GCST90017007	Ease of skin tanning || id:ukb-b-533	ebi-a-GCST90017007	ukb-b-533	453065	rs12753492	-0.0236582912789268	0.0123298537479508	0.0550120330657757
63	|| id:ebi-a-GCST90017007	Ease of skin tanning || id:ukb-b-533	ebi-a-GCST90017007	ukb-b-533	453065	rs2835874	-0.0247620616558429	0.0121310032321827	0.0412288398319969
64	|| id:ebi-a-GCST90017007	Ease of skin tanning || id:ukb-b-533	ebi-a-GCST90017007	ukb-b-533	453065	rs6910935	-0.0197335506851319	0.0120207438192194	0.100667793158592
65	|| id:ebi-a-GCST90017007	Ease of skin tanning || id:ukb-b-533	ebi-a-GCST90017007	ukb-b-533	453065	rs75499067	-0.0137425715950786	0.0123036476384108	0.26401527457645
66	|| id:ebi-a-GCST90017007	Ease of skin tanning || id:ukb-b-533	ebi-a-GCST90017007	ukb-b-533	453065	rs79656633	-0.0281413472035674	0.0114588461210604	0.0140547034097223
67	|| id:ebi-a-GCST90017007	Ease of skin tanning || id:ukb-b-533	ebi-a-GCST90017007	ukb-b-533	453065	rs9536330	-0.0197750799768268	0.0111141645478723	0.0751957955559798
68	|| id:ebi-a-GCST90017007	Ease of skin tanning || id:ukb-b-533	ebi-a-GCST90017007	ukb-b-533	453065	All	-0.0233984025642908	0.0112954816951574	0.0383136463371289
69	|| id:ebi-a-GCST90017023	Ease of skin tanning || id:ukb-b-533	ebi-a-GCST90017023	ukb-b-533	453065	rs2861203	0.0572237979405905	0.0267439490655324	0.0323797141510899
70	|| id:ebi-a-GCST90017023	Ease of skin tanning || id:ukb-b-533	ebi-a-GCST90017023	ukb-b-533	453065	rs72776675	0.0490226623734759	0.0262668381464437	0.0619948143314391
71	|| id:ebi-a-GCST90017023	Ease of skin tanning || id:ukb-b-533	ebi-a-GCST90017023	ukb-b-533	453065	rs9932954	0.0430253417012448	0.0282889931015987	0.128279503447911
72	|| id:ebi-a-GCST90017023	Ease of skin tanning || id:ukb-b-533	ebi-a-GCST90017023	ukb-b-533	453065	All	0.0499921620897905	0.0220941087576951	0.0236546852372
73	|| id:ebi-a-GCST90017036	Ease of skin tanning || id:ukb-b-533	ebi-a-GCST90017036	ukb-b-533	453065	rs11627628	-0.0199671792439129	0.00762977156200447	0.00887040570063667
74	|| id:ebi-a-GCST90017036	Ease of skin tanning || id:ukb-b-533	ebi-a-GCST90017036	ukb-b-533	453065	rs11990279	-0.0190935245917725	0.00759767347306333	0.0119683828468099
75	|| id:ebi-a-GCST90017036	Ease of skin tanning || id:ukb-b-533	ebi-a-GCST90017036	ukb-b-533	453065	rs12649930	-0.0206280721536311	0.00757978763283293	0.00649946834801936
76	|| id:ebi-a-GCST90017036	Ease of skin tanning || id:ukb-b-533	ebi-a-GCST90017036	ukb-b-533	453065	rs133832	-0.0176108146687628	0.00762848845230803	0.0209680726118273
77	|| id:ebi-a-GCST90017036	Ease of skin tanning || id:ukb-b-533	ebi-a-GCST90017036	ukb-b-533	453065	rs16866406	-0.0187535968318601	0.00758240932405297	0.0133870533455244
78	|| id:ebi-a-GCST90017036	Ease of skin tanning || id:ukb-b-533	ebi-a-GCST90017036	ukb-b-533	453065	rs16934185	-0.0189994457545837	0.00762858023696833	0.0127541537340075
79	|| id:ebi-a-GCST90017036	Ease of skin tanning || id:ukb-b-533	ebi-a-GCST90017036	ukb-b-533	453065	rs234108	-0.0226967772918323	0.00763383023231189	0.00294728292273247
80	|| id:ebi-a-GCST90017036	Ease of skin tanning || id:ukb-b-533	ebi-a-GCST90017036	ukb-b-533	453065	rs36095275	-0.0163863522157193	0.00761269321252842	0.031357684456005
81	|| id:ebi-a-GCST90017036	Ease of skin tanning || id:ukb-b-533	ebi-a-GCST90017036	ukb-b-533	453065	rs4506202	-0.0203437674976413	0.00760063955527163	0.0074376414566311
82	|| id:ebi-a-GCST90017036	Ease of skin tanning || id:ukb-b-533	ebi-a-GCST90017036	ukb-b-533	453065	rs61883564	-0.01995583164179	0.00758876846374882	0.00854719325600048
83	|| id:ebi-a-GCST90017036	Ease of skin tanning || id:ukb-b-533	ebi-a-GCST90017036	ukb-b-533	453065	rs62206502	-0.0203876497048353	0.00758031047927466	0.00715477022338866
84	|| id:ebi-a-GCST90017036	Ease of skin tanning || id:ukb-b-533	ebi-a-GCST90017036	ukb-b-533	453065	rs75453768	-0.0211019569898719	0.00758778418023111	0.00541844956333205
85	|| id:ebi-a-GCST90017036	Ease of skin tanning || id:ukb-b-533	ebi-a-GCST90017036	ukb-b-533	453065	rs761240	-0.0241727752664126	0.00781182759503248	0.00197223662515517
86	|| id:ebi-a-GCST90017036	Ease of skin tanning || id:ukb-b-533	ebi-a-GCST90017036	ukb-b-533	453065	rs9393920	-0.0166341570676389	0.0076330151024562	0.0293139874809757
87	|| id:ebi-a-GCST90017036	Ease of skin tanning || id:ukb-b-533	ebi-a-GCST90017036	ukb-b-533	453065	All	-0.0197525170197366	0.00734329476067055	0.00714796034900558
88	|| id:ebi-a-GCST90017042	Ease of skin tanning || id:ukb-b-533	ebi-a-GCST90017042	ukb-b-533	453065	rs10031059	0.0157684334251463	0.00889627175377882	0.0763154778766318
89	|| id:ebi-a-GCST90017042	Ease of skin tanning || id:ukb-b-533	ebi-a-GCST90017042	ukb-b-533	453065	rs11001941	0.0196011010057998	0.00815643397914543	0.0162547000448296
90	|| id:ebi-a-GCST90017042	Ease of skin tanning || id:ukb-b-533	ebi-a-GCST90017042	ukb-b-533	453065	rs12069354	0.0175721892661831	0.00857124548742654	0.0403514989612833
91	|| id:ebi-a-GCST90017042	Ease of skin tanning || id:ukb-b-533	ebi-a-GCST90017042	ukb-b-533	453065	rs2054133	0.0151904344295902	0.00869834909992902	0.0807487055378429
92	|| id:ebi-a-GCST90017042	Ease of skin tanning || id:ukb-b-533	ebi-a-GCST90017042	ukb-b-533	453065	rs36121075	0.0169448894090899	0.00874347332650737	0.0526226908817659
93	|| id:ebi-a-GCST90017042	Ease of skin tanning || id:ukb-b-533	ebi-a-GCST90017042	ukb-b-533	453065	rs413827	0.013783349734171	0.00834941623262959	0.0987761562729598
94	|| id:ebi-a-GCST90017042	Ease of skin tanning || id:ukb-b-533	ebi-a-GCST90017042	ukb-b-533	453065	rs5770862	0.0148394188048133	0.00859125073572685	0.0841189932583519
95	|| id:ebi-a-GCST90017042	Ease of skin tanning || id:ukb-b-533	ebi-a-GCST90017042	ukb-b-533	453065	rs6918730	0.0123693755955502	0.00756021764810285	0.101815795487489
96	|| id:ebi-a-GCST90017042	Ease of skin tanning || id:ukb-b-533	ebi-a-GCST90017042	ukb-b-533	453065	rs7033353	0.0211071823420857	0.00692588333475665	0.00230692243054863
97	|| id:ebi-a-GCST90017042	Ease of skin tanning || id:ukb-b-533	ebi-a-GCST90017042	ukb-b-533	453065	rs72850165	0.014562653116394	0.00852300446525241	0.0875196820183588
98	|| id:ebi-a-GCST90017042	Ease of skin tanning || id:ukb-b-533	ebi-a-GCST90017042	ukb-b-533	453065	rs74592222	0.0179810540444508	0.00851419908066449	0.0346958636622159
99	|| id:ebi-a-GCST90017042	Ease of skin tanning || id:ukb-b-533	ebi-a-GCST90017042	ukb-b-533	453065	rs77681628	0.015150766265118	0.00876765200575506	0.0839828343457765
100	|| id:ebi-a-GCST90017042	Ease of skin tanning || id:ukb-b-533	ebi-a-GCST90017042	ukb-b-533	453065	All	0.0162358975660373	0.00801747337661767	0.042860781896096
101	|| id:ebi-a-GCST90017054	Ease of skin tanning || id:ukb-b-533	ebi-a-GCST90017054	ukb-b-533	453065	rs10490280	0.0314288296377878	0.0106056461339458	0.00304255509219184
102	|| id:ebi-a-GCST90017054	Ease of skin tanning || id:ukb-b-533	ebi-a-GCST90017054	ukb-b-533	453065	rs11243416	0.0279168656892472	0.0117160715453558	0.0171822812775548
103	|| id:ebi-a-GCST90017054	Ease of skin tanning || id:ukb-b-533	ebi-a-GCST90017054	ukb-b-533	453065	rs11613919	0.0263323173687866	0.0118818577754144	0.0266792818794418
104	|| id:ebi-a-GCST90017054	Ease of skin tanning || id:ukb-b-533	ebi-a-GCST90017054	ukb-b-533	453065	rs16959793	0.0277751166689656	0.0117492779337297	0.018079545116222
105	|| id:ebi-a-GCST90017054	Ease of skin tanning || id:ukb-b-533	ebi-a-GCST90017054	ukb-b-533	453065	rs2523124	0.0222600953027665	0.0110144413255876	0.0432806167451081
106	|| id:ebi-a-GCST90017054	Ease of skin tanning || id:ukb-b-533	ebi-a-GCST90017054	ukb-b-533	453065	rs3013089	0.0221927595559293	0.0110591753797383	0.0447786072671092
107	|| id:ebi-a-GCST90017054	Ease of skin tanning || id:ukb-b-533	ebi-a-GCST90017054	ukb-b-533	453065	rs4452755	0.0245888101717072	0.0118420353698464	0.037856909380238
108	|| id:ebi-a-GCST90017054	Ease of skin tanning || id:ukb-b-533	ebi-a-GCST90017054	ukb-b-533	453065	rs4532474	0.0215740286872255	0.0105969424145037	0.0417631121154391
109	|| id:ebi-a-GCST90017054	Ease of skin tanning || id:ukb-b-533	ebi-a-GCST90017054	ukb-b-533	453065	rs646327	0.023854064561037	0.0117616572777126	0.0425478962947031
110	|| id:ebi-a-GCST90017054	Ease of skin tanning || id:ukb-b-533	ebi-a-GCST90017054	ukb-b-533	453065	rs6759615	0.0239278269245547	0.0116592855957153	0.04014488879678
111	|| id:ebi-a-GCST90017054	Ease of skin tanning || id:ukb-b-533	ebi-a-GCST90017054	ukb-b-533	453065	rs73341549	0.0315970636780327	0.0113528697508645	0.00538291721509644
112	|| id:ebi-a-GCST90017054	Ease of skin tanning || id:ukb-b-533	ebi-a-GCST90017054	ukb-b-533	453065	rs78720113	0.0288664122698289	0.0115946348529752	0.0127874234747328
113	|| id:ebi-a-GCST90017054	Ease of skin tanning || id:ukb-b-533	ebi-a-GCST90017054	ukb-b-533	453065	All	0.0259845112860745	0.0109107156667553	0.0172395366551844
114	|| id:ebi-a-GCST90017070	Ease of skin tanning || id:ukb-b-533	ebi-a-GCST90017070	ukb-b-533	453065	rs10028567	-0.0266598271975665	0.0114120182586993	0.0194850653633102
115	|| id:ebi-a-GCST90017070	Ease of skin tanning || id:ukb-b-533	ebi-a-GCST90017070	ukb-b-533	453065	rs10448310	-0.0214117706640254	0.0115667576392731	0.0641483837031014
116	|| id:ebi-a-GCST90017070	Ease of skin tanning || id:ukb-b-533	ebi-a-GCST90017070	ukb-b-533	453065	rs11110281	-0.0231921134789908	0.0121070604590157	0.05541783440406
117	|| id:ebi-a-GCST90017070	Ease of skin tanning || id:ukb-b-533	ebi-a-GCST90017070	ukb-b-533	453065	rs11720390	-0.0241348676806435	0.0119191699397666	0.0428798699709928
118	|| id:ebi-a-GCST90017070	Ease of skin tanning || id:ukb-b-533	ebi-a-GCST90017070	ukb-b-533	453065	rs11764382	-0.0226155882739646	0.0118179697063504	0.0556634793893342
119	|| id:ebi-a-GCST90017070	Ease of skin tanning || id:ukb-b-533	ebi-a-GCST90017070	ukb-b-533	453065	rs17708276	-0.0168584317826851	0.0100254839627989	0.0926545996135175
120	|| id:ebi-a-GCST90017070	Ease of skin tanning || id:ukb-b-533	ebi-a-GCST90017070	ukb-b-533	453065	rs1918540	-0.0259884783853436	0.0115507819941386	0.0244532383137687
121	|| id:ebi-a-GCST90017070	Ease of skin tanning || id:ukb-b-533	ebi-a-GCST90017070	ukb-b-533	453065	rs2370083	-0.0269361946808098	0.0111842900943275	0.0160228097116024
122	|| id:ebi-a-GCST90017070	Ease of skin tanning || id:ukb-b-533	ebi-a-GCST90017070	ukb-b-533	453065	rs4968759	-0.0265476696245892	0.0113735223855757	0.0195871218003859
123	|| id:ebi-a-GCST90017070	Ease of skin tanning || id:ukb-b-533	ebi-a-GCST90017070	ukb-b-533	453065	rs57646748	-0.0229800421625314	0.0117371301942658	0.0502425983148071
124	|| id:ebi-a-GCST90017070	Ease of skin tanning || id:ukb-b-533	ebi-a-GCST90017070	ukb-b-533	453065	rs6806351	-0.0188014442531969	0.0106458890124147	0.0773831754165455
125	|| id:ebi-a-GCST90017070	Ease of skin tanning || id:ukb-b-533	ebi-a-GCST90017070	ukb-b-533	453065	rs71481756	-0.0220794494378138	0.0117450045276662	0.0601215288795853
126	|| id:ebi-a-GCST90017070	Ease of skin tanning || id:ukb-b-533	ebi-a-GCST90017070	ukb-b-533	453065	rs72739637	-0.0278051480408091	0.0113258051610935	0.0140874333273499
127	|| id:ebi-a-GCST90017070	Ease of skin tanning || id:ukb-b-533	ebi-a-GCST90017070	ukb-b-533	453065	rs7916711	-0.0248309350524055	0.0117027253411129	0.0338538731743209
128	|| id:ebi-a-GCST90017070	Ease of skin tanning || id:ukb-b-533	ebi-a-GCST90017070	ukb-b-533	453065	rs9903102	-0.0240569174486188	0.0117989684386562	0.0414600030073901
129	|| id:ebi-a-GCST90017070	Ease of skin tanning || id:ukb-b-533	ebi-a-GCST90017070	ukb-b-533	453065	All	-0.0236601739324944	0.0110503371307815	0.0322638070527107
130	|| id:ebi-a-GCST90017108	Ease of skin tanning || id:ukb-b-533	ebi-a-GCST90017108	ukb-b-533	453065	rs111862613	0.0544175780911099	0.0277083430672529	0.0495368209966884
131	|| id:ebi-a-GCST90017108	Ease of skin tanning || id:ukb-b-533	ebi-a-GCST90017108	ukb-b-533	453065	rs117107102	0.0531873364022981	0.0285588925792679	0.0625504042037677
132	|| id:ebi-a-GCST90017108	Ease of skin tanning || id:ukb-b-533	ebi-a-GCST90017108	ukb-b-533	453065	rs11729256	0.0542068894735684	0.0276563995589803	0.0499943266157182
133	|| id:ebi-a-GCST90017108	Ease of skin tanning || id:ukb-b-533	ebi-a-GCST90017108	ukb-b-533	453065	rs12908520	0.0494828753142756	0.027492618621482	0.0718826852287464
134	|| id:ebi-a-GCST90017108	Ease of skin tanning || id:ukb-b-533	ebi-a-GCST90017108	ukb-b-533	453065	rs2602429	0.0561571257067741	0.0271758823879347	0.03878766287024
135	|| id:ebi-a-GCST90017108	Ease of skin tanning || id:ukb-b-533	ebi-a-GCST90017108	ukb-b-533	453065	rs4242783	0.0565514584392087	0.0269757281009012	0.0360482271270387
136	|| id:ebi-a-GCST90017108	Ease of skin tanning || id:ukb-b-533	ebi-a-GCST90017108	ukb-b-533	453065	rs4936098	0.0556286530344943	0.027297372792974	0.041562364070809
137	|| id:ebi-a-GCST90017108	Ease of skin tanning || id:ukb-b-533	ebi-a-GCST90017108	ukb-b-533	453065	rs61779207	0.0537728315570053	0.0273768471431957	0.0495101701335584
138	|| id:ebi-a-GCST90017108	Ease of skin tanning || id:ukb-b-533	ebi-a-GCST90017108	ukb-b-533	453065	rs74542928	0.0557610738572028	0.0275196812608331	0.0427417042217553
139	|| id:ebi-a-GCST90017108	Ease of skin tanning || id:ukb-b-533	ebi-a-GCST90017108	ukb-b-533	453065	rs9349825	0.0489693217624501	0.0274655411781679	0.0745966056517051
140	|| id:ebi-a-GCST90017108	Ease of skin tanning || id:ukb-b-533	ebi-a-GCST90017108	ukb-b-533	453065	rs941682	0.0310582258296452	0.00975678831179537	0.00145635451648816
141	|| id:ebi-a-GCST90017108	Ease of skin tanning || id:ukb-b-533	ebi-a-GCST90017108	ukb-b-533	453065	All	0.0516970233587568	0.0250880880417126	0.0393392791051603
142	|| id:ebi-a-GCST90017109	Ease of skin tanning || id:ukb-b-533	ebi-a-GCST90017109	ukb-b-533	453065	rs1002941	-0.0172913988637322	0.00752133192877774	0.0215060207715945
143	|| id:ebi-a-GCST90017109	Ease of skin tanning || id:ukb-b-533	ebi-a-GCST90017109	ukb-b-533	453065	rs11770843	-0.0163459890198203	0.00756122254096565	0.0306321867962551
144	|| id:ebi-a-GCST90017109	Ease of skin tanning || id:ukb-b-533	ebi-a-GCST90017109	ukb-b-533	453065	rs17114848	-0.0144975915288468	0.00757197167591736	0.0555385704669663
145	|| id:ebi-a-GCST90017109	Ease of skin tanning || id:ukb-b-533	ebi-a-GCST90017109	ukb-b-533	453065	rs2031282	-0.0166880276882418	0.00745294331075341	0.0251481680828201
146	|| id:ebi-a-GCST90017109	Ease of skin tanning || id:ukb-b-533	ebi-a-GCST90017109	ukb-b-533	453065	rs2825714	-0.0115084478888443	0.00755479525136226	0.12767611098599
147	|| id:ebi-a-GCST90017109	Ease of skin tanning || id:ukb-b-533	ebi-a-GCST90017109	ukb-b-533	453065	rs62570196	-0.0188374796805188	0.00778053172558654	0.0154734322073038
148	|| id:ebi-a-GCST90017109	Ease of skin tanning || id:ukb-b-533	ebi-a-GCST90017109	ukb-b-533	453065	rs72640280	-0.0146551211990553	0.00761238175608845	0.0542082218360878
149	|| id:ebi-a-GCST90017109	Ease of skin tanning || id:ukb-b-533	ebi-a-GCST90017109	ukb-b-533	453065	rs77599476	-0.0129575738564851	0.00763895859739097	0.0898387845730972
150	|| id:ebi-a-GCST90017109	Ease of skin tanning || id:ukb-b-533	ebi-a-GCST90017109	ukb-b-533	453065	All	-0.0153375764808801	0.00709528634270007	0.0306446125236125
