# Supplementary material for: Causal relationship between the gut microbiome and basal cell carcinoma, melanoma skin cancer, ease of skin tanning: evidence from three two-sample mendelian randomisation studies
Source: Front Immunol. 2024 Jan 18;15:1279680. doi: 10.3389/fimmu.2024.1279680 (PMC10830803; doi:10.3389/fimmu.2024.1279680)
Supplement: Supplementary file 9 [file DataSheet_9.csv]

	exposure	outcome	id.exposure	id.outcome	samplesize	SNP	b	se	p
1	|| id:ebi-a-GCST90016918	Ease of skin tanning || id:ukb-b-533	ebi-a-GCST90016918	ukb-b-533	453065	rs1002941	0.000457508212330398	0.0213851940014282	0.982931607018187
2	|| id:ebi-a-GCST90016918	Ease of skin tanning || id:ukb-b-533	ebi-a-GCST90016918	ukb-b-533	453065	rs11770843	-0.00790360135610567	0.0205297402015882	0.700249996831537
3	|| id:ebi-a-GCST90016918	Ease of skin tanning || id:ukb-b-533	ebi-a-GCST90016918	ukb-b-533	453065	rs17114848	-0.0213858390702009	0.0203183551323362	0.292552826401226
4	|| id:ebi-a-GCST90016918	Ease of skin tanning || id:ukb-b-533	ebi-a-GCST90016918	ukb-b-533	453065	rs2031282	-0.00227159878399582	0.0231824496600418	0.921941928075853
5	|| id:ebi-a-GCST90016918	Ease of skin tanning || id:ukb-b-533	ebi-a-GCST90016918	ukb-b-533	453065	rs2825714	-0.0439731460592388	0.0206597773087839	0.033300420618513
6	|| id:ebi-a-GCST90016918	Ease of skin tanning || id:ukb-b-533	ebi-a-GCST90016918	ukb-b-533	453065	rs62570196	0.00194740466836145	0.0172908250519991	0.910326694902592
7	|| id:ebi-a-GCST90016918	Ease of skin tanning || id:ukb-b-533	ebi-a-GCST90016918	ukb-b-533	453065	rs72640280	-0.0198550908917519	0.0195854355220315	0.310693392606911
8	|| id:ebi-a-GCST90016918	Ease of skin tanning || id:ukb-b-533	ebi-a-GCST90016918	ukb-b-533	453065	rs77599476	-0.0302948430687996	0.0191501224532333	0.113657327053537
9	|| id:ebi-a-GCST90016918	Ease of skin tanning || id:ukb-b-533	ebi-a-GCST90016918	ukb-b-533	453065	All - Inverse variance weighted	-0.0153375764808801	0.00709528634270007	0.0306446125236125
10	|| id:ebi-a-GCST90016918	Ease of skin tanning || id:ukb-b-533	ebi-a-GCST90016918	ukb-b-533	453065	All - MR Egger	-0.0272114473675487	0.0245098485351469	0.309403803564402
11	|| id:ebi-a-GCST90016923	Ease of skin tanning || id:ukb-b-533	ebi-a-GCST90016923	ukb-b-533	453065	rs111862613	0.026898863273024	0.0299252472463864	0.368722687388141
12	|| id:ebi-a-GCST90016923	Ease of skin tanning || id:ukb-b-533	ebi-a-GCST90016923	ukb-b-533	453065	rs117107102	0.0428624262884558	0.0247660528720021	0.0835065924498664
13	|| id:ebi-a-GCST90016923	Ease of skin tanning || id:ukb-b-533	ebi-a-GCST90016923	ukb-b-533	453065	rs11729256	0.0276326423916842	0.0306166460833451	0.366771910137461
14	|| id:ebi-a-GCST90016923	Ease of skin tanning || id:ukb-b-533	ebi-a-GCST90016923	ukb-b-533	453065	rs12908520	0.0762441713548954	0.032711665045579	0.0197641944408771
15	|| id:ebi-a-GCST90016923	Ease of skin tanning || id:ukb-b-533	ebi-a-GCST90016923	ukb-b-533	453065	rs2602429	0.00380324405096647	0.0322369865728318	0.906085363661407
16	|| id:ebi-a-GCST90016923	Ease of skin tanning || id:ukb-b-533	ebi-a-GCST90016923	ukb-b-533	453065	rs4242783	-0.00396952235046976	0.0332227851186435	0.904893558478767
17	|| id:ebi-a-GCST90016923	Ease of skin tanning || id:ukb-b-533	ebi-a-GCST90016923	ukb-b-533	453065	rs4936098	0.00989613820292428	0.0320906598360466	0.757792712026694
18	|| id:ebi-a-GCST90016923	Ease of skin tanning || id:ukb-b-533	ebi-a-GCST90016923	ukb-b-533	453065	rs61779207	0.0260235603164409	0.0344020709235945	0.449377457592405
19	|| id:ebi-a-GCST90016923	Ease of skin tanning || id:ukb-b-533	ebi-a-GCST90016923	ukb-b-533	453065	rs74542928	0.0145832887557505	0.0299505188830641	0.62632018099097
20	|| id:ebi-a-GCST90016923	Ease of skin tanning || id:ukb-b-533	ebi-a-GCST90016923	ukb-b-533	453065	rs9349825	0.0811522422148867	0.0323196541085967	0.0120415121716131
21	|| id:ebi-a-GCST90016923	Ease of skin tanning || id:ukb-b-533	ebi-a-GCST90016923	ukb-b-533	453065	rs941682	0.325971278165958	0.0355678168492135	4.96473418756897e-20
22	|| id:ebi-a-GCST90016923	Ease of skin tanning || id:ukb-b-533	ebi-a-GCST90016923	ukb-b-533	453065	All - Inverse variance weighted	0.0516970233587568	0.0250880880417126	0.0393392791051603
23	|| id:ebi-a-GCST90016923	Ease of skin tanning || id:ukb-b-533	ebi-a-GCST90016923	ukb-b-533	453065	All - MR Egger	-0.0189113752367653	0.0896269111599243	0.837586590410717
24	|| id:ebi-a-GCST90016957	Ease of skin tanning || id:ukb-b-533	ebi-a-GCST90016957	ukb-b-533	453065	rs111862613	0.0268966391603689	0.0299227728994063	0.368722687388141
25	|| id:ebi-a-GCST90016957	Ease of skin tanning || id:ukb-b-533	ebi-a-GCST90016957	ukb-b-533	453065	rs117107102	0.0428624262884558	0.0247660528720021	0.0835065924498664
26	|| id:ebi-a-GCST90016957	Ease of skin tanning || id:ukb-b-533	ebi-a-GCST90016957	ukb-b-533	453065	rs11729256	0.0276326423916842	0.0306166460833451	0.366771910137461
27	|| id:ebi-a-GCST90016957	Ease of skin tanning || id:ukb-b-533	ebi-a-GCST90016957	ukb-b-533	453065	rs12908520	0.0762222502196723	0.0327022600403163	0.0197641944408771
28	|| id:ebi-a-GCST90016957	Ease of skin tanning || id:ukb-b-533	ebi-a-GCST90016957	ukb-b-533	453065	rs2602429	0.0038100188325938	0.0322944108510079	0.906085363661407
29	|| id:ebi-a-GCST90016957	Ease of skin tanning || id:ukb-b-533	ebi-a-GCST90016957	ukb-b-533	453065	rs4242783	-0.0039770229886394	0.033285561460017	0.904893558478767
30	|| id:ebi-a-GCST90016957	Ease of skin tanning || id:ukb-b-533	ebi-a-GCST90016957	ukb-b-533	453065	rs4936098	0.00989845704657533	0.0320981792563794	0.757792712026694
31	|| id:ebi-a-GCST90016957	Ease of skin tanning || id:ukb-b-533	ebi-a-GCST90016957	ukb-b-533	453065	rs61779207	0.0260063441357598	0.0343793118444514	0.449377457592405
32	|| id:ebi-a-GCST90016957	Ease of skin tanning || id:ukb-b-533	ebi-a-GCST90016957	ukb-b-533	453065	rs74542928	0.014588491313189	0.0299612036673683	0.62632018099097
33	|| id:ebi-a-GCST90016957	Ease of skin tanning || id:ukb-b-533	ebi-a-GCST90016957	ukb-b-533	453065	rs9349825	0.0811156038014976	0.0323050625111805	0.0120415121716131
34	|| id:ebi-a-GCST90016957	Ease of skin tanning || id:ukb-b-533	ebi-a-GCST90016957	ukb-b-533	453065	rs941682	0.325924823364359	0.0355627480103749	4.96473418756897e-20
35	|| id:ebi-a-GCST90016957	Ease of skin tanning || id:ukb-b-533	ebi-a-GCST90016957	ukb-b-533	453065	All - Inverse variance weighted	0.0517296082351105	0.0250895251699964	0.039226685266533
36	|| id:ebi-a-GCST90016957	Ease of skin tanning || id:ukb-b-533	ebi-a-GCST90016957	ukb-b-533	453065	All - MR Egger	-0.0186380691365643	0.0896340755753674	0.839908854846934
37	|| id:ebi-a-GCST90016961	Ease of skin tanning || id:ukb-b-533	ebi-a-GCST90016961	ukb-b-533	453065	rs111862613	0.0267746123514183	0.0297870168865418	0.368722687388141
38	|| id:ebi-a-GCST90016961	Ease of skin tanning || id:ukb-b-533	ebi-a-GCST90016961	ukb-b-533	453065	rs117107102	0.0429205111395947	0.0247996144927253	0.0835065924498665
39	|| id:ebi-a-GCST90016961	Ease of skin tanning || id:ukb-b-533	ebi-a-GCST90016961	ukb-b-533	453065	rs11729256	0.0276077886879341	0.0305891084689256	0.366771910137461
40	|| id:ebi-a-GCST90016961	Ease of skin tanning || id:ukb-b-533	ebi-a-GCST90016961	ukb-b-533	453065	rs12908520	0.0763930259664573	0.0327755293660558	0.019764194440877
41	|| id:ebi-a-GCST90016961	Ease of skin tanning || id:ukb-b-533	ebi-a-GCST90016961	ukb-b-533	453065	rs2602429	0.00381085715205701	0.0323015165988687	0.906085363661407
42	|| id:ebi-a-GCST90016961	Ease of skin tanning || id:ukb-b-533	ebi-a-GCST90016961	ukb-b-533	453065	rs4242783	-0.00399174853454791	0.0334088064261059	0.904893558478767
43	|| id:ebi-a-GCST90016961	Ease of skin tanning || id:ukb-b-533	ebi-a-GCST90016961	ukb-b-533	453065	rs4936098	0.00989031537602526	0.0320717778890215	0.757792712026694
44	|| id:ebi-a-GCST90016961	Ease of skin tanning || id:ukb-b-533	ebi-a-GCST90016961	ukb-b-533	453065	rs61779207	0.0259472558277748	0.0343011995440076	0.449377457592405
45	|| id:ebi-a-GCST90016961	Ease of skin tanning || id:ukb-b-533	ebi-a-GCST90016961	ukb-b-533	453065	rs74542928	0.0145238539197144	0.0298284542233824	0.62632018099097
46	|| id:ebi-a-GCST90016961	Ease of skin tanning || id:ukb-b-533	ebi-a-GCST90016961	ukb-b-533	453065	rs9349825	0.0812248101028281	0.0323485549617789	0.0120415121716132
47	|| id:ebi-a-GCST90016961	Ease of skin tanning || id:ukb-b-533	ebi-a-GCST90016961	ukb-b-533	453065	rs941682	0.325187966955101	0.0354823471420649	4.96473418756897e-20
48	|| id:ebi-a-GCST90016961	Ease of skin tanning || id:ukb-b-533	ebi-a-GCST90016961	ukb-b-533	453065	All - Inverse variance weighted	0.0517177219777049	0.0250716020575169	0.0391315534738806
49	|| id:ebi-a-GCST90016961	Ease of skin tanning || id:ukb-b-533	ebi-a-GCST90016961	ukb-b-533	453065	All - MR Egger	-0.018306292023576	0.0894914260319929	0.842467751154434
50	|| id:ebi-a-GCST90016988	Ease of skin tanning || id:ukb-b-533	ebi-a-GCST90016988	ukb-b-533	453065	rs10138457	-0.0282546393758735	0.0356230650839422	0.427687077216756
51	|| id:ebi-a-GCST90016988	Ease of skin tanning || id:ukb-b-533	ebi-a-GCST90016988	ukb-b-533	453065	rs10938938	-0.0750491910941496	0.0330971385133301	0.023357063527587
52	|| id:ebi-a-GCST90016988	Ease of skin tanning || id:ukb-b-533	ebi-a-GCST90016988	ukb-b-533	453065	rs11071887	-0.0253715638365164	0.0340086020141817	0.455647046372549
53	|| id:ebi-a-GCST90016988	Ease of skin tanning || id:ukb-b-533	ebi-a-GCST90016988	ukb-b-533	453065	rs11166701	-0.00691889681230458	0.030718707891488	0.821797256957891
54	|| id:ebi-a-GCST90016988	Ease of skin tanning || id:ukb-b-533	ebi-a-GCST90016988	ukb-b-533	453065	rs2314294	-0.0320139456677892	0.0328525796482865	0.329821832212002
55	|| id:ebi-a-GCST90016988	Ease of skin tanning || id:ukb-b-533	ebi-a-GCST90016988	ukb-b-533	453065	rs2435610	-0.0575638355080571	0.0344838456450925	0.0950582161148763
56	|| id:ebi-a-GCST90016988	Ease of skin tanning || id:ukb-b-533	ebi-a-GCST90016988	ukb-b-533	453065	rs4747450	0.00200826017301188	0.0341222032912048	0.953067649738477
57	|| id:ebi-a-GCST90016988	Ease of skin tanning || id:ukb-b-533	ebi-a-GCST90016988	ukb-b-533	453065	rs4753063	-0.0282107741611982	0.0338430345951766	0.404519408936938
58	|| id:ebi-a-GCST90016988	Ease of skin tanning || id:ukb-b-533	ebi-a-GCST90016988	ukb-b-533	453065	rs75416973	-0.04164733513654	0.0354083960490799	0.239515193509913
59	|| id:ebi-a-GCST90016988	Ease of skin tanning || id:ukb-b-533	ebi-a-GCST90016988	ukb-b-533	453065	rs764177	-0.0110215078792393	0.0358085572628996	0.758242300470405
60	|| id:ebi-a-GCST90016988	Ease of skin tanning || id:ukb-b-533	ebi-a-GCST90016988	ukb-b-533	453065	rs76680460	-0.0173294440035711	0.0281338656879278	0.537918384150292
61	|| id:ebi-a-GCST90016988	Ease of skin tanning || id:ukb-b-533	ebi-a-GCST90016988	ukb-b-533	453065	All - Inverse variance weighted	-0.0285712760094537	0.0100172555583653	0.00434169595119851
62	|| id:ebi-a-GCST90016988	Ease of skin tanning || id:ukb-b-533	ebi-a-GCST90016988	ukb-b-533	453065	All - MR Egger	-0.02884144102493	0.0401081775904184	0.490333082216362
63	|| id:ebi-a-GCST90017007	Ease of skin tanning || id:ukb-b-533	ebi-a-GCST90017007	ukb-b-533	453065	rs10927394	0.0270253851254187	0.0252123464019082	0.283760121573301
64	|| id:ebi-a-GCST90017007	Ease of skin tanning || id:ukb-b-533	ebi-a-GCST90017007	ukb-b-533	453065	rs114946999	-0.0160801564594662	0.0400705692547864	0.688202257827886
65	|| id:ebi-a-GCST90017007	Ease of skin tanning || id:ukb-b-533	ebi-a-GCST90017007	ukb-b-533	453065	rs11776390	-0.0379430533221023	0.0406215381473824	0.35027168162787
66	|| id:ebi-a-GCST90017007	Ease of skin tanning || id:ukb-b-533	ebi-a-GCST90017007	ukb-b-533	453065	rs1271565	-0.0219001789150908	0.0391183702935006	0.575585952972747
67	|| id:ebi-a-GCST90017007	Ease of skin tanning || id:ukb-b-533	ebi-a-GCST90017007	ukb-b-533	453065	rs12753492	-0.0190796890715026	0.0430087088047029	0.657314557970191
68	|| id:ebi-a-GCST90017007	Ease of skin tanning || id:ukb-b-533	ebi-a-GCST90017007	ukb-b-533	453065	rs2835874	0.00101254565097951	0.0445478533074164	0.981866129918432
69	|| id:ebi-a-GCST90017007	Ease of skin tanning || id:ukb-b-533	ebi-a-GCST90017007	ukb-b-533	453065	rs6910935	-0.0545249288171788	0.0315712124807213	0.0841594446425471
70	|| id:ebi-a-GCST90017007	Ease of skin tanning || id:ukb-b-533	ebi-a-GCST90017007	ukb-b-533	453065	rs75499067	-0.0501570841663554	0.0198987630995013	0.0117150562893082
71	|| id:ebi-a-GCST90017007	Ease of skin tanning || id:ukb-b-533	ebi-a-GCST90017007	ukb-b-533	453065	rs79656633	0.0193505503635902	0.0324242091312976	0.550645400048744
72	|| id:ebi-a-GCST90017007	Ease of skin tanning || id:ukb-b-533	ebi-a-GCST90017007	ukb-b-533	453065	rs9536330	-0.0831705196928617	0.0428606908541507	0.0523207980503411
73	|| id:ebi-a-GCST90017007	Ease of skin tanning || id:ukb-b-533	ebi-a-GCST90017007	ukb-b-533	453065	All - Inverse variance weighted	-0.0233984025642908	0.0112954816951574	0.0383136463371289
74	|| id:ebi-a-GCST90017007	Ease of skin tanning || id:ukb-b-533	ebi-a-GCST90017007	ukb-b-533	453065	All - MR Egger	-0.00801507818612996	0.0227699000039932	0.733928314862921
75	|| id:ebi-a-GCST90017023	Ease of skin tanning || id:ukb-b-533	ebi-a-GCST90017023	ukb-b-533	453065	rs2861203	0.0344470770779166	0.0392106293158881	0.379664978090206
76	|| id:ebi-a-GCST90017023	Ease of skin tanning || id:ukb-b-533	ebi-a-GCST90017023	ukb-b-533	453065	rs72776675	0.0523373931911224	0.0408532655814622	0.200156182774146
77	|| id:ebi-a-GCST90017023	Ease of skin tanning || id:ukb-b-533	ebi-a-GCST90017023	ukb-b-533	453065	rs9932954	0.0608882220608546	0.0353781342104139	0.0852382422822658
78	|| id:ebi-a-GCST90017023	Ease of skin tanning || id:ukb-b-533	ebi-a-GCST90017023	ukb-b-533	453065	All - Inverse variance weighted	0.0499921620897905	0.0220941087576951	0.0236546852372
79	|| id:ebi-a-GCST90017023	Ease of skin tanning || id:ukb-b-533	ebi-a-GCST90017023	ukb-b-533	453065	All - MR Egger	0.0500772786824773	0.373111874867768	0.91506354057038
80	|| id:ebi-a-GCST90017036	Ease of skin tanning || id:ukb-b-533	ebi-a-GCST90017036	ukb-b-533	453065	rs11627628	-0.0170539243267274	0.0270521877452921	0.528427466355542
81	|| id:ebi-a-GCST90017036	Ease of skin tanning || id:ukb-b-533	ebi-a-GCST90017036	ukb-b-533	453065	rs11990279	-0.0291023281862549	0.0286181682413381	0.309192476683011
82	|| id:ebi-a-GCST90017036	Ease of skin tanning || id:ukb-b-533	ebi-a-GCST90017036	ukb-b-533	453065	rs12649930	-0.00637458980664369	0.0296285025783582	0.829649912327342
83	|| id:ebi-a-GCST90017036	Ease of skin tanning || id:ukb-b-533	ebi-a-GCST90017036	ukb-b-533	453065	rs133832	-0.0468000457558323	0.0271095764191536	0.0842882555295277
84	|| id:ebi-a-GCST90017036	Ease of skin tanning || id:ukb-b-533	ebi-a-GCST90017036	ukb-b-533	453065	rs16866406	-0.0348453879334321	0.0294732317588102	0.237097640144282
85	|| id:ebi-a-GCST90017036	Ease of skin tanning || id:ukb-b-533	ebi-a-GCST90017036	ukb-b-533	453065	rs16934185	-0.0292599252901951	0.0271054581378118	0.280371744524113
86	|| id:ebi-a-GCST90017036	Ease of skin tanning || id:ukb-b-533	ebi-a-GCST90017036	ukb-b-533	453065	rs234108	0.0167338400353277	0.0268732164369965	0.533484418105404
87	|| id:ebi-a-GCST90017036	Ease of skin tanning || id:ukb-b-533	ebi-a-GCST90017036	ukb-b-533	453065	rs36095275	-0.0648037928247879	0.0278499351381239	0.019971011140439
88	|| id:ebi-a-GCST90017036	Ease of skin tanning || id:ukb-b-533	ebi-a-GCST90017036	ukb-b-533	453065	rs4506202	-0.0114621627586905	0.0284610507462854	0.687145729744215
89	|| id:ebi-a-GCST90017036	Ease of skin tanning || id:ukb-b-533	ebi-a-GCST90017036	ukb-b-533	453065	rs61883564	-0.0167614527730363	0.0291071622381624	0.564714405034693
90	|| id:ebi-a-GCST90017036	Ease of skin tanning || id:ukb-b-533	ebi-a-GCST90017036	ukb-b-533	453065	rs62206502	-0.0100698391454354	0.02959732794461	0.733684847542745
91	|| id:ebi-a-GCST90017036	Ease of skin tanning || id:ukb-b-533	ebi-a-GCST90017036	ukb-b-533	453065	rs75453768	0.000181013756960367	0.0291628725843433	0.99504756761639
92	|| id:ebi-a-GCST90017036	Ease of skin tanning || id:ukb-b-533	ebi-a-GCST90017036	ukb-b-533	453065	rs761240	0.0138158401268116	0.0215275135869565	0.521018678001981
93	|| id:ebi-a-GCST90017036	Ease of skin tanning || id:ukb-b-533	ebi-a-GCST90017036	ukb-b-533	453065	rs9393920	-0.0585072153540801	0.0269088526069546	0.0296845728527208
94	|| id:ebi-a-GCST90017036	Ease of skin tanning || id:ukb-b-533	ebi-a-GCST90017036	ukb-b-533	453065	All - Inverse variance weighted	-0.0197525170197366	0.00734329476067055	0.00714796034900558
95	|| id:ebi-a-GCST90017036	Ease of skin tanning || id:ukb-b-533	ebi-a-GCST90017036	ukb-b-533	453065	All - MR Egger	0.0175294579153752	0.0265852663565541	0.522112804176377
96	|| id:ebi-a-GCST90017042	Ease of skin tanning || id:ukb-b-533	ebi-a-GCST90017042	ukb-b-533	453065	rs10031059	0.0200630534716548	0.0196394232753142	0.306984273668067
97	|| id:ebi-a-GCST90017042	Ease of skin tanning || id:ukb-b-533	ebi-a-GCST90017042	ukb-b-533	453065	rs11001941	-0.0152666261099836	0.0208567514096855	0.464183666092557
98	|| id:ebi-a-GCST90017042	Ease of skin tanning || id:ukb-b-533	ebi-a-GCST90017042	ukb-b-533	453065	rs12069354	-0.00154714549901569	0.0245090377617372	0.949666561064796
99	|| id:ebi-a-GCST90017042	Ease of skin tanning || id:ukb-b-533	ebi-a-GCST90017042	ukb-b-533	453065	rs2054133	0.0279861251483919	0.0226682510025876	0.216981011224277
100	|| id:ebi-a-GCST90017042	Ease of skin tanning || id:ukb-b-533	ebi-a-GCST90017042	ukb-b-533	453065	rs36121075	0.00834172176014786	0.0225709106419279	0.711696623910459
101	|| id:ebi-a-GCST90017042	Ease of skin tanning || id:ukb-b-533	ebi-a-GCST90017042	ukb-b-533	453065	rs413827	0.0436414192272451	0.0226080251113591	0.0535633873725018
102	|| id:ebi-a-GCST90017042	Ease of skin tanning || id:ukb-b-533	ebi-a-GCST90017042	ukb-b-533	453065	rs5770862	0.0335252255922181	0.0237016874668247	0.157225191183763
103	|| id:ebi-a-GCST90017042	Ease of skin tanning || id:ukb-b-533	ebi-a-GCST90017042	ukb-b-533	453065	rs6918730	0.0626503388490219	0.0233658756494298	0.00733422111419893
104	|| id:ebi-a-GCST90017042	Ease of skin tanning || id:ukb-b-533	ebi-a-GCST90017042	ukb-b-533	453065	rs7033353	-0.0384939879314935	0.0226644999556305	0.0894272890772415
105	|| id:ebi-a-GCST90017042	Ease of skin tanning || id:ukb-b-533	ebi-a-GCST90017042	ukb-b-533	453065	rs72850165	0.0370222778174887	0.0237389802239695	0.11886475379352
106	|| id:ebi-a-GCST90017042	Ease of skin tanning || id:ukb-b-533	ebi-a-GCST90017042	ukb-b-533	453065	rs74592222	-0.00503678682488022	0.0235318251339185	0.83051470545735
107	|| id:ebi-a-GCST90017042	Ease of skin tanning || id:ukb-b-533	ebi-a-GCST90017042	ukb-b-533	453065	rs77681628	0.0265962747183074	0.021043448306849	0.20627512670945
108	|| id:ebi-a-GCST90017042	Ease of skin tanning || id:ukb-b-533	ebi-a-GCST90017042	ukb-b-533	453065	All - Inverse variance weighted	0.0162358975660373	0.00801747337661767	0.042860781896096
109	|| id:ebi-a-GCST90017042	Ease of skin tanning || id:ukb-b-533	ebi-a-GCST90017042	ukb-b-533	453065	All - MR Egger	0.0231125656086046	0.0333169513235323	0.503654079263445
110	|| id:ebi-a-GCST90017054	Ease of skin tanning || id:ukb-b-533	ebi-a-GCST90017054	ukb-b-533	453065	rs10490280	-0.0330197859228025	0.034914610158698	0.344286438827441
111	|| id:ebi-a-GCST90017054	Ease of skin tanning || id:ukb-b-533	ebi-a-GCST90017054	ukb-b-533	453065	rs11243416	0.00318340674097097	0.0363053973789314	0.930127743147712
112	|| id:ebi-a-GCST90017054	Ease of skin tanning || id:ukb-b-533	ebi-a-GCST90017054	ukb-b-533	453065	rs11613919	0.0216030972891848	0.037419530403901	0.563722330868053
113	|| id:ebi-a-GCST90017054	Ease of skin tanning || id:ukb-b-533	ebi-a-GCST90017054	ukb-b-533	453065	rs16959793	0.0050025109152846	0.036189166280167	0.890056845339515
114	|| id:ebi-a-GCST90017054	Ease of skin tanning || id:ukb-b-533	ebi-a-GCST90017054	ukb-b-533	453065	rs2523124	0.0748917447976218	0.0381475417333638	0.0496214448153456
115	|| id:ebi-a-GCST90017054	Ease of skin tanning || id:ukb-b-533	ebi-a-GCST90017054	ukb-b-533	453065	rs3013089	0.0728985825235324	0.0371091603759386	0.0494795141057412
116	|| id:ebi-a-GCST90017054	Ease of skin tanning || id:ukb-b-533	ebi-a-GCST90017054	ukb-b-533	453065	rs4452755	0.0416497100697755	0.0354794527025217	0.240430785863841
117	|| id:ebi-a-GCST90017054	Ease of skin tanning || id:ukb-b-533	ebi-a-GCST90017054	ukb-b-533	453065	rs4532474	0.0857694242691727	0.0387151583854525	0.0267328651100001
118	|| id:ebi-a-GCST90017054	Ease of skin tanning || id:ukb-b-533	ebi-a-GCST90017054	ukb-b-533	453065	rs646327	0.048177591120444	0.034288626477767	0.160003319335581
119	|| id:ebi-a-GCST90017054	Ease of skin tanning || id:ukb-b-533	ebi-a-GCST90017054	ukb-b-533	453065	rs6759615	0.0513288725456727	0.0370400788115837	0.165818444261393
120	|| id:ebi-a-GCST90017054	Ease of skin tanning || id:ukb-b-533	ebi-a-GCST90017054	ukb-b-533	453065	rs73341549	-0.00924454099624979	0.0273743207521621	0.73558286323696
121	|| id:ebi-a-GCST90017054	Ease of skin tanning || id:ukb-b-533	ebi-a-GCST90017054	ukb-b-533	453065	rs78720113	-0.00347798834830253	0.0339963415057045	0.918514758763793
122	|| id:ebi-a-GCST90017054	Ease of skin tanning || id:ukb-b-533	ebi-a-GCST90017054	ukb-b-533	453065	All - Inverse variance weighted	0.0259845112860745	0.0109107156667553	0.0172395366551844
123	|| id:ebi-a-GCST90017054	Ease of skin tanning || id:ukb-b-533	ebi-a-GCST90017054	ukb-b-533	453065	All - MR Egger	-0.0332719260498019	0.0337273739871016	0.347156700119298
124	|| id:ebi-a-GCST90017070	Ease of skin tanning || id:ukb-b-533	ebi-a-GCST90017070	ukb-b-533	453065	rs10028567	0.0189549777619042	0.0377348515524329	0.61544231001942
125	|| id:ebi-a-GCST90017070	Ease of skin tanning || id:ukb-b-533	ebi-a-GCST90017070	ukb-b-533	453065	rs10448310	-0.0579887437612828	0.0390294148879686	0.137339900080792
126	|| id:ebi-a-GCST90017070	Ease of skin tanning || id:ukb-b-533	ebi-a-GCST90017070	ukb-b-533	453065	rs11110281	-0.0276989361470051	0.0300268326558512	0.35628201608908
127	|| id:ebi-a-GCST90017070	Ease of skin tanning || id:ukb-b-533	ebi-a-GCST90017070	ukb-b-533	453065	rs11720390	-0.0178759904320526	0.0351371654955898	0.610928318665319
128	|| id:ebi-a-GCST90017070	Ease of skin tanning || id:ukb-b-533	ebi-a-GCST90017070	ukb-b-533	453065	rs11764382	-0.0382466257756941	0.0374323537236911	0.30689774272629
129	|| id:ebi-a-GCST90017070	Ease of skin tanning || id:ukb-b-533	ebi-a-GCST90017070	ukb-b-533	453065	rs17708276	-0.116331404172781	0.0370056237444188	0.00166875289428587
130	|| id:ebi-a-GCST90017070	Ease of skin tanning || id:ukb-b-533	ebi-a-GCST90017070	ukb-b-533	453065	rs1918540	0.0116795050218817	0.0389216787672496	0.764118335909231
131	|| id:ebi-a-GCST90017070	Ease of skin tanning || id:ukb-b-533	ebi-a-GCST90017070	ukb-b-533	453065	rs2370083	0.0302371589890749	0.0404248833303136	0.454469912054655
132	|| id:ebi-a-GCST90017070	Ease of skin tanning || id:ukb-b-533	ebi-a-GCST90017070	ukb-b-533	453065	rs4968759	0.0212120153210291	0.0393545832047198	0.589888695993587
133	|| id:ebi-a-GCST90017070	Ease of skin tanning || id:ukb-b-533	ebi-a-GCST90017070	ukb-b-533	453065	rs57646748	-0.0365020888050625	0.043146934656537	0.397555561753749
134	|| id:ebi-a-GCST90017070	Ease of skin tanning || id:ukb-b-533	ebi-a-GCST90017070	ukb-b-533	453065	rs6806351	-0.0923130686667855	0.0376393317440508	0.0141840063951884
135	|| id:ebi-a-GCST90017070	Ease of skin tanning || id:ukb-b-533	ebi-a-GCST90017070	ukb-b-533	453065	rs71481756	-0.0459151407875856	0.0375760433404078	0.221735647920677
136	|| id:ebi-a-GCST90017070	Ease of skin tanning || id:ukb-b-533	ebi-a-GCST90017070	ukb-b-533	453065	rs72739637	0.0207858391444483	0.0331315850332624	0.530415212028146
137	|| id:ebi-a-GCST90017070	Ease of skin tanning || id:ukb-b-533	ebi-a-GCST90017070	ukb-b-533	453065	rs7916711	-0.00292182017863564	0.0418604153910449	0.94435354720064
138	|| id:ebi-a-GCST90017070	Ease of skin tanning || id:ukb-b-533	ebi-a-GCST90017070	ukb-b-533	453065	rs9903102	-0.0170773647853437	0.0405867371029327	0.673928736606576
139	|| id:ebi-a-GCST90017070	Ease of skin tanning || id:ukb-b-533	ebi-a-GCST90017070	ukb-b-533	453065	All - Inverse variance weighted	-0.0236601739324944	0.0110503371307815	0.0322638070527107
140	|| id:ebi-a-GCST90017070	Ease of skin tanning || id:ukb-b-533	ebi-a-GCST90017070	ukb-b-533	453065	All - MR Egger	-0.00887803590754351	0.0417921989059896	0.835064028401962
141	|| id:ebi-a-GCST90017108	Ease of skin tanning || id:ukb-b-533	ebi-a-GCST90017108	ukb-b-533	453065	rs111862613	0.026898863273024	0.0299252472463864	0.368722687388141
142	|| id:ebi-a-GCST90017108	Ease of skin tanning || id:ukb-b-533	ebi-a-GCST90017108	ukb-b-533	453065	rs117107102	0.0428624262884558	0.0247660528720021	0.0835065924498664
143	|| id:ebi-a-GCST90017108	Ease of skin tanning || id:ukb-b-533	ebi-a-GCST90017108	ukb-b-533	453065	rs11729256	0.0276326423916842	0.0306166460833451	0.366771910137461
144	|| id:ebi-a-GCST90017108	Ease of skin tanning || id:ukb-b-533	ebi-a-GCST90017108	ukb-b-533	453065	rs12908520	0.0762441713548954	0.032711665045579	0.0197641944408771
145	|| id:ebi-a-GCST90017108	Ease of skin tanning || id:ukb-b-533	ebi-a-GCST90017108	ukb-b-533	453065	rs2602429	0.00380324405096647	0.0322369865728318	0.906085363661407
146	|| id:ebi-a-GCST90017108	Ease of skin tanning || id:ukb-b-533	ebi-a-GCST90017108	ukb-b-533	453065	rs4242783	-0.00396952235046976	0.0332227851186435	0.904893558478767
147	|| id:ebi-a-GCST90017108	Ease of skin tanning || id:ukb-b-533	ebi-a-GCST90017108	ukb-b-533	453065	rs4936098	0.00989613820292428	0.0320906598360466	0.757792712026694
148	|| id:ebi-a-GCST90017108	Ease of skin tanning || id:ukb-b-533	ebi-a-GCST90017108	ukb-b-533	453065	rs61779207	0.0260235603164409	0.0344020709235945	0.449377457592405
149	|| id:ebi-a-GCST90017108	Ease of skin tanning || id:ukb-b-533	ebi-a-GCST90017108	ukb-b-533	453065	rs74542928	0.0145832887557505	0.0299505188830641	0.62632018099097
150	|| id:ebi-a-GCST90017108	Ease of skin tanning || id:ukb-b-533	ebi-a-GCST90017108	ukb-b-533	453065	rs9349825	0.0811522422148867	0.0323196541085967	0.0120415121716131
151	|| id:ebi-a-GCST90017108	Ease of skin tanning || id:ukb-b-533	ebi-a-GCST90017108	ukb-b-533	453065	rs941682	0.325971278165958	0.0355678168492135	4.96473418756897e-20
152	|| id:ebi-a-GCST90017108	Ease of skin tanning || id:ukb-b-533	ebi-a-GCST90017108	ukb-b-533	453065	All - Inverse variance weighted	0.0516970233587568	0.0250880880417126	0.0393392791051603
153	|| id:ebi-a-GCST90017108	Ease of skin tanning || id:ukb-b-533	ebi-a-GCST90017108	ukb-b-533	453065	All - MR Egger	-0.0189113752367653	0.0896269111599243	0.837586590410717
154	|| id:ebi-a-GCST90017109	Ease of skin tanning || id:ukb-b-533	ebi-a-GCST90017109	ukb-b-533	453065	rs1002941	0.000457508212330398	0.0213851940014282	0.982931607018187
155	|| id:ebi-a-GCST90017109	Ease of skin tanning || id:ukb-b-533	ebi-a-GCST90017109	ukb-b-533	453065	rs11770843	-0.00790360135610567	0.0205297402015882	0.700249996831537
156	|| id:ebi-a-GCST90017109	Ease of skin tanning || id:ukb-b-533	ebi-a-GCST90017109	ukb-b-533	453065	rs17114848	-0.0213858390702009	0.0203183551323362	0.292552826401226
157	|| id:ebi-a-GCST90017109	Ease of skin tanning || id:ukb-b-533	ebi-a-GCST90017109	ukb-b-533	453065	rs2031282	-0.00227159878399582	0.0231824496600418	0.921941928075853
158	|| id:ebi-a-GCST90017109	Ease of skin tanning || id:ukb-b-533	ebi-a-GCST90017109	ukb-b-533	453065	rs2825714	-0.0439731460592388	0.0206597773087839	0.033300420618513
159	|| id:ebi-a-GCST90017109	Ease of skin tanning || id:ukb-b-533	ebi-a-GCST90017109	ukb-b-533	453065	rs62570196	0.00194740466836145	0.0172908250519991	0.910326694902592
160	|| id:ebi-a-GCST90017109	Ease of skin tanning || id:ukb-b-533	ebi-a-GCST90017109	ukb-b-533	453065	rs72640280	-0.0198550908917519	0.0195854355220315	0.310693392606911
161	|| id:ebi-a-GCST90017109	Ease of skin tanning || id:ukb-b-533	ebi-a-GCST90017109	ukb-b-533	453065	rs77599476	-0.0302948430687996	0.0191501224532333	0.113657327053537
162	|| id:ebi-a-GCST90017109	Ease of skin tanning || id:ukb-b-533	ebi-a-GCST90017109	ukb-b-533	453065	All - Inverse variance weighted	-0.0153375764808801	0.00709528634270007	0.0306446125236125
163	|| id:ebi-a-GCST90017109	Ease of skin tanning || id:ukb-b-533	ebi-a-GCST90017109	ukb-b-533	453065	All - MR Egger	-0.0272114473675487	0.0245098485351469	0.309403803564402
