# Supplementary material for: Causal relationship between the gut microbiome and basal cell carcinoma, melanoma skin cancer, ease of skin tanning: evidence from three two-sample mendelian randomisation studies
Source: Front Immunol. 2024 Jan 18;15:1279680. doi: 10.3389/fimmu.2024.1279680 (PMC10830803; doi:10.3389/fimmu.2024.1279680)
Supplement: Supplementary file 11 [file DataSheet_11.csv]

	id.exposure	id.outcome	outcome	exposure	method	nsnp	b	se	pval
1	ebi-a-GCST90017039	ieu-b-4969	Melanoma skin cancer || id:ieu-b-4969	|| id:ebi-a-GCST90017039	Maximum likelihood	6	0.003773	0.001709	0.02728
2	ebi-a-GCST90017039	ieu-b-4969	Melanoma skin cancer || id:ieu-b-4969	|| id:ebi-a-GCST90017039	MR Egger	6	0.003654	0.005068	0.5108
3	ebi-a-GCST90017039	ieu-b-4969	Melanoma skin cancer || id:ieu-b-4969	|| id:ebi-a-GCST90017039	Weighted median	6	0.004255	0.002158	0.04861
4	ebi-a-GCST90017039	ieu-b-4969	Melanoma skin cancer || id:ieu-b-4969	|| id:ebi-a-GCST90017039	Inverse variance weighted	6	0.003723	0.001671	0.02586
5	ebi-a-GCST90017039	ieu-b-4969	Melanoma skin cancer || id:ieu-b-4969	|| id:ebi-a-GCST90017039	Simple mode	6	0.00494	0.002904	0.1496
6	ebi-a-GCST90017039	ieu-b-4969	Melanoma skin cancer || id:ieu-b-4969	|| id:ebi-a-GCST90017039	Weighted mode	6	0.004855	0.002855	0.1497
7	ebi-a-GCST90017044	ieu-b-4969	Melanoma skin cancer || id:ieu-b-4969	|| id:ebi-a-GCST90017044	Maximum likelihood	10	-0.00146	0.0006831	0.03262
8	ebi-a-GCST90017044	ieu-b-4969	Melanoma skin cancer || id:ieu-b-4969	|| id:ebi-a-GCST90017044	MR Egger	10	-0.000711	0.004306	0.8729
9	ebi-a-GCST90017044	ieu-b-4969	Melanoma skin cancer || id:ieu-b-4969	|| id:ebi-a-GCST90017044	Weighted median	10	-0.001083	0.000903	0.2304
10	ebi-a-GCST90017044	ieu-b-4969	Melanoma skin cancer || id:ieu-b-4969	|| id:ebi-a-GCST90017044	Inverse variance weighted	10	-0.001393	0.0006937	0.04467
11	ebi-a-GCST90017044	ieu-b-4969	Melanoma skin cancer || id:ieu-b-4969	|| id:ebi-a-GCST90017044	Simple mode	10	-0.0008028	0.00156	0.6193
12	ebi-a-GCST90017044	ieu-b-4969	Melanoma skin cancer || id:ieu-b-4969	|| id:ebi-a-GCST90017044	Weighted mode	10	-0.0008028	0.001524	0.611
13	ebi-a-GCST90017060	ieu-b-4969	Melanoma skin cancer || id:ieu-b-4969	|| id:ebi-a-GCST90017060	Maximum likelihood	12	-0.003652	0.001242	0.003284
14	ebi-a-GCST90017060	ieu-b-4969	Melanoma skin cancer || id:ieu-b-4969	|| id:ebi-a-GCST90017060	MR Egger	12	-0.005671	0.003599	0.1461
15	ebi-a-GCST90017060	ieu-b-4969	Melanoma skin cancer || id:ieu-b-4969	|| id:ebi-a-GCST90017060	Weighted median	12	-0.004497	0.001831	0.01405
16	ebi-a-GCST90017060	ieu-b-4969	Melanoma skin cancer || id:ieu-b-4969	|| id:ebi-a-GCST90017060	Inverse variance weighted	12	-0.003535	0.001313	0.007114
17	ebi-a-GCST90017060	ieu-b-4969	Melanoma skin cancer || id:ieu-b-4969	|| id:ebi-a-GCST90017060	Simple mode	12	-0.00515	0.00272	0.08491
18	ebi-a-GCST90017060	ieu-b-4969	Melanoma skin cancer || id:ieu-b-4969	|| id:ebi-a-GCST90017060	Weighted mode	12	-0.004846	0.002338	0.0625
19	ebi-a-GCST90017088	ieu-b-4969	Melanoma skin cancer || id:ieu-b-4969	|| id:ebi-a-GCST90017088	Maximum likelihood	7	0.002857	0.001276	0.02512
20	ebi-a-GCST90017088	ieu-b-4969	Melanoma skin cancer || id:ieu-b-4969	|| id:ebi-a-GCST90017088	MR Egger	7	-0.005727	0.005526	0.3476
21	ebi-a-GCST90017088	ieu-b-4969	Melanoma skin cancer || id:ieu-b-4969	|| id:ebi-a-GCST90017088	Weighted median	7	0.002459	0.001551	0.1129
22	ebi-a-GCST90017088	ieu-b-4969	Melanoma skin cancer || id:ieu-b-4969	|| id:ebi-a-GCST90017088	Inverse variance weighted	7	0.002768	0.001225	0.0238
23	ebi-a-GCST90017088	ieu-b-4969	Melanoma skin cancer || id:ieu-b-4969	|| id:ebi-a-GCST90017088	Simple mode	7	0.002702	0.002505	0.3223
24	ebi-a-GCST90017088	ieu-b-4969	Melanoma skin cancer || id:ieu-b-4969	|| id:ebi-a-GCST90017088	Weighted mode	7	0.002491	0.002606	0.3761
